# Supplementary material for: Weak Tradeoff and Strong Segmentation Among Plant Hydraulic Traits During Seasonal Variation in Four Woody Species
Source: Front Plant Sci. 2020 Nov 24;11:585674. doi: 10.3389/fpls.2020.585674 (PMC7732674; doi:10.3389/fpls.2020.585674)
Supplement: Supplementary file 3 [file Data_Sheet_1.ZIP]

Archive with 2 entries (2 files):
- Embolic resistance traits.xlsx
- Water status traits.xlsx
