# Supplementary material for: Weak Tradeoff and Strong Segmentation Among Plant Hydraulic Traits During Seasonal Variation in Four Woody Species
Source: Front Plant Sci. 2020 Nov 24;11:585674. doi: 10.3389/fpls.2020.585674 (PMC7732674; doi:10.3389/fpls.2020.585674)
Supplement: Supplementary file 3 [file Data_Sheet_1.ZIP › Embolic resistance traits.xlsx]

## Sheet: Quercus acutissima
PS	1	Px	x1=[	0	0.5	1	1.5	2	2.5	3	3.5	4	4.1	4.2	4.3	4.4	4.5	4.6	4.7	4.8	4.9	5	5.5	6	6.5	7	7.5	8	8.5	9	9.5	10	];
		1	y11=[	0	0.0106	0.0222	0.0428	0.0718	0.0876	0.1426	0.1908	0.2851	0.3375	0.3748	0.4137	0.4514	0.4871	0.5445	0.5929	0.6581	0.7074	0.7468	0.8516	0.8955	0.9374	0.9796	0.9718	0.9836	0.9941	1	1	1	];
		2	y12=[	0	0.012	0.023	0.0345	0.0518	0.0863	0.1207	0.194	0.3543	0.3752	0.3932	0.4611	0.4977	0.5666	0.6394	0.6717	0.7083	0.7398	0.7887	0.8631	0.9351	0.9564	0.9633	0.9798	0.9915	1	1	1	1	];
		3	y13=[	0	0.0115	0.0248	0.0333	0.0416	0.0683	0.1139	0.1868	0.2585	0.3596	0.3742	0.4203	0.4685	0.5327	0.5484	0.6076	0.7254	0.7734	0.8037	0.8838	0.9424	0.9669	0.991	1	1	1	1	1	1	];
		4	y14=[	0	0.0113	0.0221	0.0441	0.0507	0.0653	0.0829	0.2012	0.2849	0.3372	0.3694	0.4244	0.4869	0.5759	0.608	0.6525	0.7708	0.8156	0.8334	0.9043	0.9778	0.9891	0.9993	1	1	1	1	1	1	];
		5	y15=[	0	0.0119	0.0239	0.0358	0.0498	0.0637	0.0996	0.2101	0.3002	0.3567	0.4171	0.458	0.508	0.5221	0.6043	0.6645	0.686	0.7423	0.7779	0.9158	0.9713	0.9918	1	1	1	1	1	1	1	];
		6	y16=[	0	0.0111	0.0219	0.0384	0.0502	0.0784	0.1282	0.2206	0.2903	0.3685	0.4029	0.4557	0.5102	0.54	0.5633	0.6761	0.7404	0.7717	0.8372	0.8856	0.9312	0.9523	0.9761	0.9955	1	1	1	1	1	];
	3	Px	x3=[	0	0.5	1	1.5	2	2.5	3	3.5	4	4.1	4.2	4.3	4.4	4.5	4.6	4.7	4.8	4.9	5	5.5	6	6.5	7	7.5	8	8.5	9	9.5	10	];
		1	y31=[	0	0.0101	0.0189	0.0404	0.0567	0.0838	0.1365	0.1802	0.2933	0.3227	0.3556	0.3903	0.4424	0.4919	0.5257	0.5522	0.5866	0.6241	0.6456	0.7423	0.7893	0.8845	0.9021	0.9294	0.9469	0.9882	0.9924	1	1	];
		2	y32=[	0	0.0096	0.0198	0.0465	0.0542	0.0834	0.1563	0.18	0.2827	0.3398	0.3633	0.3805	0.4374	0.4632	0.5072	0.5678	0.6024	0.6332	0.6686	0.8084	0.8541	0.9075	0.9366	0.9593	0.9771	1	1	1	1	];
		3	y33=[	0	0.0109	0.021	0.0403	0.0643	0.0848	0.1456	0.1956	0.2649	0.329	0.378	0.4001	0.4373	0.4635	0.5426	0.599	0.653	0.6785	0.7358	0.802	0.8729	0.9123	0.9498	0.9673	0.9881	1	1	1	1	];
		4	y34=[	0	0.0099	0.0219	0.0454	0.0603	0.0834	0.1561	0.1733	0.275	0.3035	0.3544	0.4066	0.4241	0.454	0.4904	0.56	0.6077	0.6494	0.6815	0.8033	0.863	0.9019	0.94	0.9734	0.9958	1	1	1	1	];
		5	y35=[	0	0.0117	0.019	0.045	0.057	0.0966	0.1473	0.1867	0.2883	0.3283	0.3457	0.3932	0.464	0.5064	0.5163	0.5411	0.5685	0.6388	0.6766	0.775	0.9101	0.9367	0.9506	0.9688	0.9812	0.9941	1	1	1	];
		6	y36=[	0	0.01	0.0182	0.0424	0.0554	0.0798	0.1331	0.1979	0.3224	0.3584	0.3788	0.4064	0.4717	0.5102	0.5633	0.5914	0.6328	0.6743	0.7281	0.8071	0.8424	0.9087	0.9264	0.9584	0.9771	0.9806	1	1	1	];
	5	Px	x5=[	0	0.5	1	1.5	2	2.5	3	3.5	4	4.1	4.2	4.3	4.4	4.5	4.6	4.7	4.8	4.9	5	5.1	5.2	5.5	6	6.5	7	7.5	8	8.5	9	9.5	10	];
		1	y51=[	0	0.01	0.0198	0.04	0.0588	0.0798	0.1212	0.1802	0.2498	0.2701	0.3224	0.3676	0.4126	0.4578	0.4986	0.5362	0.574	0.6027	0.6304	0.6733	0.733	0.8092	0.8894	0.9488	0.9554	0.9762	0.985	0.9976	1	1	1	];
		2	y52=[	0	0.011	0.0199	0.0423	0.0629	0.0924	0.1384	0.1932	0.2836	0.2858	0.3487	0.3834	0.3924	0.4522	0.4932	0.5425	0.6389	0.6764	0.6637	0.743	0.8007	0.8889	0.9055	0.9565	0.9794	0.998	1	1	1	1	1	];
		3	y53=[	0	0.0103	0.0197	0.042	0.0582	0.0885	0.12	0.2016	0.2863	0.3123	0.363	0.4148	0.4455	0.5258	0.5521	0.5658	0.5844	0.6274	0.6501	0.6988	0.723	0.8388	0.9213	0.9964	1	1	1	1	1	1	1	];
		4	y54=[	0	0.0097	0.0199	0.0424	0.0637	0.0896	0.1156	0.2072	0.2632	0.2927	0.3341	0.3694	0.4209	0.45	0.54	0.5573	0.6147	0.635	0.7033	0.7502	0.7448	0.9129	0.9305	0.9834	1	1	1	1	1	1	1	];
		5	y55=[	0	0.0115	0.0207	0.0405	0.0673	0.0912	0.1255	0.1957	0.2742	0.3017	0.3517	0.3937	0.4371	0.4516	0.486	0.5405	0.6652	0.6955	0.7022	0.7494	0.8211	0.8431	0.896	0.9755	1	1	1	1	1	1	1	];
		6	y56=[	0	0.0103	0.0206	0.0422	0.0641	0.0901	0.1318	0.1985	0.2447	0.258	0.3263	0.4077	0.4461	0.4623	0.5189	0.5349	0.614	0.6449	0.6835	0.7568	0.7855	0.8754	0.9502	0.9745	1	1	1	1	1	1	1	];
	7	Px	x7=[	0	0.5	1	1.5	2	2.5	3	3.5	4	4.1	4.2	4.3	4.4	4.5	4.6	4.7	4.8	4.9	5	5.5	6	6.5	7	7.5	8	8.5	9	9.5	10	];
		1	y71=[	0	0.01	0.0213	0.0398	0.0608	0.0796	0.1188	0.1804	0.2766	0.3233	0.3678	0.4536	0.4974	0.5557	0.5922	0.6376	0.6811	0.7394	0.8286	0.9022	0.921	0.9454	0.9796	0.992	1	1	1	1	1	];
		2	y72=[	0	0.0098	0.0208	0.0395	0.0564	0.066	0.1056	0.1711	0.2511	0.3182	0.4167	0.4552	0.5689	0.5872	0.6366	0.68	0.7457	0.8033	0.8676	0.9911	0.9976	1	1	1	1	1	1	1	1	];
		3	y73=[	0	0.0112	0.0207	0.0435	0.068	0.0877	0.119	0.1887	0.2635	0.3286	0.4052	0.496	0.5324	0.5601	0.5828	0.7007	0.7555	0.7633	0.8375	0.9741	0.99	1	1	1	1	1	1	1	1	];
		4	y74=[	0	0.0096	0.0243	0.0393	0.0659	0.0813	0.1294	0.1894	0.3188	0.3104	0.4095	0.5086	0.5605	0.5589	0.5928	0.667	0.7238	0.8218	0.8409	0.9569	0.9948	1	1	1	1	1	1	1	1	];
		5	y75=[	0	0.0096	0.0206	0.0441	0.0552	0.0718	0.0925	0.1885	0.3038	0.3296	0.3603	0.4643	0.5289	0.5445	0.6192	0.6578	0.7113	0.8234	0.8818	0.9399	0.9702	0.9964	1	1	1	1	1	1	1	];
		6	y76=[	0	0.0097	0.0233	0.0393	0.0583	0.0788	0.1311	0.1737	0.3201	0.3457	0.4074	0.4891	0.517	0.6247	0.6535	0.6738	0.686	0.8114	0.8752	0.9076	0.9373	0.9548	0.9773	1	1	1	1	1	1	];
	9	Px	x9=[	0	0.5	1	1.5	2	2.5	3	3.5	4	4.1	4.2	4.3	4.4	4.5	4.6	4.7	4.8	5	5.5	6	6.5	7	7.5	8	8.5	9	9.5	10	];
		1	y91=[	0	0.0135	0.0201	0.0394	0.0588	0.0788	0.12	0.176	0.3004	0.35	0.39	0.44	0.4944	0.5443	0.58	0.64	0.6802	0.723	0.813	0.8784	0.9142	0.949	0.9652	0.986	0.994	1	1	1	];
		2	y92=[	0	0.0132	0.0231	0.0437	0.0638	0.0851	0.1378	0.1721	0.2897	0.3386	0.4281	0.4407	0.5422	0.5861	0.6377	0.732	0.7431	0.8002	0.9035	0.9438	0.9712	0.9928	1	1	1	1	1	1	];
		3	y93=[	0	0.0129	0.023	0.0446	0.0662	0.0772	0.1262	0.1812	0.3198	0.3711	0.4169	0.472	0.5222	0.5545	0.6255	0.6905	0.7468	0.792	0.9414	0.9647	0.9881	1	1	1	1	1	1	1	];
		4	y94=[	0	0.0134	0.0214	0.039	0.0681	0.077	0.1339	0.1923	0.2966	0.3735	0.4204	0.4814	0.5469	0.611	0.6557	0.7419	0.7716	0.8395	0.9275	0.9518	0.9799	0.991	1	1	1	1	1	1	];
		5	y95=[	0	0.0139	0.0219	0.0446	0.0637	0.0847	0.1257	0.1695	0.2906	0.3149	0.3713	0.4221	0.4764	0.5368	0.5934	0.6653	0.6964	0.7281	0.8999	0.9501	0.98	0.9991	1	1	1	1	1	1	];
		6	y96=[	0	0.0147	0.0213	0.0378	0.0677	0.0866	0.123	0.1743	0.2978	0.3757	0.3974	0.4559	0.5211	0.5533	0.5805	0.6284	0.6798	0.7611	0.8298	0.8788	0.9326	0.9517	0.9702	0.9889	1	1	1	1	];
	11	Px	xa=[	0	0.5	1	1.5	2	2.5	3	3.5	4	4.1	4.2	4.3	4.4	4.5	4.6	4.7	4.8	4.9	5	5.5	6	6.5	7	7.5	8	8.5	9	9.5	10	];
		1	ya1=[	0	0.0104	0.02	0.0402	0.0618	0.0824	0.1214	0.1808	0.2472	0.3025	0.3557	0.3998	0.4444	0.4984	0.5445	0.607	0.6514	0.7374	0.7951	0.8588	0.9044	0.942	0.9656	0.9772	0.988	0.9972	1	1	1	];
		2	ya2=[	0	0.012	0.0197	0.0423	0.0554	0.0664	0.094	0.1728	0.2448	0.3273	0.3797	0.4349	0.4974	0.5741	0.6314	0.6884	0.7584	0.8318	0.8832	0.9462	0.9722	0.9936	1	1	1	1	1	1	1	];
		3	ya3=[	0	0.0115	0.0201	0.0415	0.0669	0.0852	0.118	0.1903	0.283	0.3321	0.3912	0.4015	0.4652	0.5252	0.5823	0.6389	0.6961	0.7282	0.8528	0.9795	0.9946	1	1	1	1	1	1	1	1	];
		4	ya4=[	0	0.0105	0.0231	0.0422	0.0537	0.0718	0.1054	0.1949	0.2448	0.3308	0.3876	0.4541	0.5138	0.5767	0.6476	0.7126	0.7728	0.8245	0.8888	0.9348	0.9631	0.9714	0.9849	1	1	1	1	1	1	];
		5	ya5=[	0	0.0099	0.0204	0.0403	0.0605	0.0791	0.1344	0.197	0.2546	0.3384	0.3475	0.417	0.4597	0.485	0.5912	0.6177	0.6493	0.7435	0.7977	0.8899	0.9299	0.9558	0.9725	0.9834	1	1	1	1	1	];
		6	ya6=[	0	0.0099	0.0204	0.0433	0.0689	0.0877	0.1291	0.1827	0.2528	0.2962	0.4099	0.4415	0.4682	0.5366	0.5772	0.6434	0.719	0.7878	0.8396	0.8914	0.9373	0.9611	0.9851	0.9982	1	1	1	1	1	];
TT	1	Px	x1=[	0	0.5	1	1.5	2	2.5	3	3.5	3.6	3.7	3.8	3.9	4	4.1	4.2	4.3	4.4	4.5	5	5.5	6	6.5	7	7.5	8	8.5	9	9.5	10	];
		1	y11=[	0	0.013	0.0217	0.0326	0.0568	0.0881	0.1325	0.1794	0.2261	0.261	0.3209	0.393	0.4744	0.5176	0.5757	0.6312	0.6846	0.7749	0.8571	0.9149	0.9524	0.9726	0.9905	0.992	1	1	1	1	1	];
		2	y12=[	0	0.0138	0.0237	0.0314	0.058	0.1022	0.1536	0.1808	0.2381	0.2842	0.3395	0.3742	0.4551	0.5296	0.5905	0.6999	0.7854	0.849	0.9	0.9411	0.9898	1	1	1	1	1	1	1	1	];
		3	y13=[	0	0.0129	0.0229	0.0367	0.0629	0.085	0.1266	0.1743	0.2564	0.29	0.3133	0.3845	0.524	0.553	0.5658	0.677	0.7552	0.8506	0.9507	0.9564	1	1	1	1	1	1	1	1	1	];
		4	y14=[	0	0.0137	0.0249	0.0368	0.062	0.0961	0.1382	0.2044	0.2608	0.2837	0.3187	0.4036	0.462	0.5596	0.5969	0.6066	0.7452	0.8451	0.9103	0.9402	0.9709	0.9916	1	1	1	1	1	1	1	];
		5	y15=[	0	0.0139	0.0231	0.0311	0.0654	0.0855	0.1298	0.1725	0.2199	0.2548	0.3579	0.3814	0.4911	0.5478	0.5867	0.702	0.7594	0.7866	0.9077	0.9569	0.9721	0.9806	0.9957	1	1	1	1	1	1	];
		6	y16=[	0	0.0144	0.0234	0.0334	0.0612	0.0931	0.1341	0.1981	0.2236	0.2803	0.3624	0.451	0.5163	0.5756	0.6573	0.724	0.7988	0.8408	0.8894	0.9289	0.9567	0.9802	0.9879	1	1	1	1	1	1	];
	3	Px	x3=[	0	0.5	1	1.5	2	2.5	3	3.5	3.6	3.7	3.8	3.9	4	4.1	4.2	4.3	4.4	4.5	5	5.5	6	6.5	7	7.5	8	8.5	9	9.5	10	];
		1	y31=[	0	0.02	0.041	0.0688	0.0825	0.1469	0.1592	0.2853	0.3226	0.3664	0.3996	0.4261	0.4928	0.5507	0.6015	0.6343	0.6716	0.7148	0.7912	0.8684	0.9081	0.9521	0.9613	0.9776	0.9908	1	1	1	1	];
		2	y32=[	0	0.02	0.0396	0.078	0.0938	0.1516	0.1596	0.2642	0.332	0.3621	0.4118	0.4707	0.5347	0.5958	0.6271	0.6546	0.7173	0.7556	0.8758	0.9335	0.9767	0.9842	0.9923	1	1	1	1	1	1	];
		3	y33=[	0	0.0199	0.0332	0.0573	0.0702	0.125	0.1703	0.29	0.3161	0.3588	0.4125	0.4878	0.5581	0.5936	0.678	0.7229	0.7381	0.8692	0.9013	0.9358	0.9581	0.9721	0.9933	1	1	1	1	1	1	];
		4	y34=[	0	0.021	0.0466	0.0646	0.0786	0.1313	0.1612	0.2716	0.3186	0.3494	0.3835	0.4327	0.469	0.505	0.5808	0.6402	0.7075	0.7897	0.8887	0.9242	0.9724	1	1	1	1	1	1	1	1	];
		5	y35=[	0	0.0206	0.0396	0.0704	0.0946	0.1244	0.1561	0.2828	0.3101	0.3881	0.4541	0.4476	0.4843	0.5419	0.6123	0.6341	0.7126	0.7984	0.8393	0.9277	0.97	0.9958	1	1	1	1	1	1	1	];
		6	y36=[	0	0.0214	0.0425	0.0611	0.0927	0.1184	0.1584	0.2905	0.3315	0.4113	0.4182	0.4728	0.5199	0.5699	0.6236	0.6787	0.7285	0.7713	0.8431	0.8959	0.9553	0.9712	0.9942	1	1	1	1	1	1	];
	5	Px	x5=[	0	0.5	1	1.5	2	2.5	3	3.5	3.6	3.7	3.8	3.9	4	4.1	4.2	4.3	4.4	4.5	5	5.5	6	6.5	7	7.5	8	8.5	9	9.5	10	];
		1	y51=[	0	0.0202	0.04	0.07	0.09	0.1314	0.1819	0.2532	0.2927	0.3432	0.3959	0.4399	0.4716	0.5152	0.5503	0.6385	0.6502	0.7	0.7968	0.8516	0.9368	0.9396	0.9776	0.992	1	1	1	1	1	];
		2	y52=[	0	0.0228	0.0395	0.0608	0.101	0.1709	0.2067	0.2516	0.3207	0.3729	0.4388	0.4705	0.504	0.5217	0.5586	0.6187	0.673	0.7296	0.8403	0.8912	0.9386	0.9614	0.9922	1	1	1	1	1	1	];
		3	y53=[	0	0.02	0.0427	0.071	0.0895	0.1254	0.1893	0.2713	0.3188	0.3575	0.4178	0.4669	0.5122	0.5509	0.5902	0.6326	0.6861	0.7137	0.7673	0.8545	0.9254	0.9356	0.9661	0.9884	1	1	1	1	1	];
		4	y54=[	0	0.0207	0.0315	0.0426	0.0621	0.0926	0.1937	0.2481	0.3276	0.3591	0.3904	0.4314	0.512	0.5929	0.6552	0.715	0.7727	0.8381	0.8868	0.9217	0.955	0.9727	0.9899	1	1	1	1	1	1	];
		5	y55=[	0	0.0232	0.0385	0.051	0.0813	0.1154	0.1736	0.2406	0.2908	0.3374	0.4027	0.4636	0.5009	0.5235	0.5985	0.6448	0.7113	0.7713	0.8628	0.9626	0.9823	0.9964	1	1	1	1	1	1	1	];
		6	y56=[	0	0.0194	0.0456	0.0708	0.0861	0.1462	0.1819	0.2911	0.3318	0.3602	0.3912	0.4373	0.536	0.5577	0.5821	0.6137	0.6201	0.6642	0.7893	0.8864	0.973	0.9886	1	1	1	1	1	1	1	];
	7	Px	x7=[	0	0.5	1	1.5	2	2.5	3	3.5	3.6	3.7	3.8	3.9	4	4.1	4.2	4.3	4.4	4.5	5	5.5	6	6.5	7	7.5	8	8.5	9	9.5	10	];
		1	y71=[	0	0.0204	0.04	0.06	0.09	0.1302	0.1814	0.26	0.3003	0.36	0.391	0.4359	0.4664	0.5139	0.564	0.6131	0.6622	0.6884	0.7914	0.8536	0.8903	0.9326	0.9762	0.9924	1	1	1	1	1	];
		2	y72=[	0	0.0205	0.0399	0.0588	0.0881	0.142	0.1908	0.3097	0.3353	0.364	0.4078	0.4414	0.536	0.5468	0.5917	0.6309	0.6316	0.697	0.7756	0.918	0.9454	0.9703	0.9935	1	1	1	1	1	1	];
		3	y73=[	0	0.0198	0.0455	0.0548	0.0674	0.1198	0.1962	0.2519	0.3398	0.3477	0.3846	0.4428	0.4916	0.5541	0.6065	0.6642	0.7225	0.7814	0.8821	0.9609	1	1	1	1	1	1	1	1	1	];
		4	y74=[	0	0.0213	0.0326	0.0404	0.0515	0.1177	0.1651	0.2415	0.2972	0.3346	0.3801	0.4557	0.5364	0.6	0.6637	0.7083	0.7862	0.8203	0.8784	0.9391	0.9677	0.9881	0.9993	1	1	1	1	1	1	];
		5	y75=[	0	0.0208	0.038	0.0679	0.0899	0.1466	0.206	0.2966	0.3423	0.3824	0.4242	0.4762	0.5013	0.5547	0.5924	0.6409	0.6808	0.7533	0.8733	0.9353	0.9844	1	1	1	1	1	1	1	1	];
		6	y76=[	0	0.0215	0.0384	0.0611	0.1	0.1245	0.1797	0.2781	0.3376	0.387	0.4328	0.4782	0.5027	0.5574	0.6025	0.6347	0.6849	0.7782	0.8593	0.9493	0.9678	0.9884	0.9973	1	1	1	1	1	1	];
	9	Px	x9=[	0	0.5	1	1.5	2	2.5	3	3.5	3.6	3.7	3.8	3.9	4	4.1	4.2	4.3	4.4	4.5	4.6	4.7	5	5.5	6	6.5	7	7.5	8	8.5	9	9.5	10	];
		1	y91=[	0	0.02	0.0472	0.0748	0.0976	0.1358	0.1762	0.2452	0.28	0.3125	0.3647	0.3927	0.434	0.4747	0.5	0.5657	0.5938	0.6214	0.67	0.705	0.793	0.86	0.9207	0.9355	0.9611	0.98	1	1	1	1	1	];
		2	y92=[	0	0.0221	0.0539	0.0645	0.0909	0.1214	0.2034	0.2711	0.3106	0.3361	0.3696	0.4105	0.4578	0.4822	0.5044	0.6439	0.6592	0.6855	0.7384	0.7863	0.8838	0.9323	0.967	0.9889	1	1	1	1	1	1	1	];
		3	y93=[	0	0.0205	0.0503	0.0723	0.1013	0.1498	0.1984	0.2652	0.2897	0.323	0.3892	0.4145	0.4758	0.5349	0.5605	0.6285	0.6566	0.6901	0.7415	0.7887	0.8331	0.8968	0.9673	0.9793	0.9989	1	1	1	1	1	1	];
		4	y94=[	0	0.0207	0.0489	0.0639	0.0829	0.1148	0.1687	0.2787	0.3161	0.3599	0.3871	0.4117	0.4667	0.5079	0.5164	0.5766	0.6176	0.6472	0.6597	0.6979	0.8291	0.8922	0.9345	0.9828	1	1	1	1	1	1	1	];
		5	y95=[	0	0.0216	0.045	0.0847	0.0978	0.1529	0.1946	0.2337	0.2887	0.3271	0.3856	0.4257	0.4686	0.5052	0.5439	0.5993	0.6428	0.6883	0.6973	0.7645	0.8303	0.8813	0.9536	0.9887	1	1	1	1	1	1	1	];
		6	y96=[	0	0.0199	0.0462	0.0556	0.0952	0.1412	0.1771	0.2533	0.2765	0.32	0.3917	0.422	0.4556	0.4884	0.5594	0.5646	0.5777	0.5908	0.6704	0.7213	0.783	0.8486	0.9153	0.9584	0.969	0.9897	1	1	1	1	1	];
	11	Px	xa=[	0	0.5	1	1.5	2	2.5	3	3.5	3.6	3.7	3.8	3.9	4	4.1	4.2	4.5	5	5.5	6	6.5	7	7.5	8	8.5	9	9.5	10	];
		1	ya1=[	0	0.021	0.0312	0.0418	0.06	0.1021	0.1234	0.2423	0.2625	0.3124	0.383	0.451	0.545	0.636	0.7027	0.7954	0.9288	1	1	1	1	1	1	1	1	1	1	];
		2	ya2=[	0	0.0242	0.0311	0.0511	0.0709	0.1018	0.1302	0.2558	0.3018	0.3329	0.3976	0.5067	0.6216	0.6545	0.7067	0.8473	0.9491	0.9946	1	1	1	1	1	1	1	1	1	];
		3	ya3=[	0	0.023	0.0314	0.0516	0.0707	0.1279	0.1618	0.2527	0.2867	0.3273	0.4429	0.4813	0.5943	0.6325	0.6819	0.804	0.9458	0.9883	1	1	1	1	1	1	1	1	1	];
		4	ya4=[	0	0.0207	0.0287	0.0425	0.0522	0.0701	0.1082	0.2719	0.2889	0.3343	0.3731	0.4956	0.5564	0.6421	0.7232	0.8314	0.9256	0.9615	0.9973	1	1	1	1	1	1	1	1	];
		5	ya5=[	0	0.023	0.0349	0.0492	0.0688	0.1078	0.1494	0.2806	0.3115	0.3619	0.3934	0.4388	0.5675	0.67	0.7034	0.8828	0.9866	0.999	1	1	1	1	1	1	1	1	1	];
		6	ya6=[	0	0.0227	0.0317	0.051	0.0701	0.1155	0.1451	0.2759	0.3334	0.3877	0.4342	0.4869	0.5402	0.6197	0.7077	0.7862	0.9557	1	1	1	1	1	1	1	1	1	1	];

## Sheet: Robinia pseudoacacia
PS	1	Px	x1=[	0	0.5	1	1.5	2	2.5	3	3.1	3.2	3.3	3.4	3.5	3.6	4	4.5	5	5.5	6	6.5	7	7.5	8	8.5	9	9.5	10	];
		1	y11=[	0	0.02	0.03376	0.0582	0.0812	0.1548	0.1996	0.27	0.3651	0.4646	0.562	0.6537	0.7314	0.858	0.8901	0.9223	0.9469	0.9511	0.9604	0.9882	0.99	1	1	1	1	1	];
		2	y12=[	0	0.0191	0.0311	0.0447	0.0785	0.1418	0.2143	0.2926	0.3339	0.4671	0.5479	0.6401	0.6927	0.8859	0.9612	0.9993	1	1	1	1	1	1	1	1	1	1	];
		3	y13=[	0	0.0211	0.0342	0.0508	0.0673	0.1152	0.2398	0.292	0.3656	0.4434	0.5976	0.6679	0.7336	0.8487	0.9168	0.9788	1	1	1	1	1	1	1	1	1	1	];
		4	y14=[	0	0.0104	0.0221	0.035	0.0587	0.097	0.2169	0.2835	0.3417	0.4622	0.5446	0.668	0.7442	0.8906	0.9225	0.9771	0.9966	1	1	1	1	1	1	1	1	1	];
		5	y15=[	0	0.0197	0.0281	0.0408	0.0711	0.1234	0.2351	0.2912	0.398	0.48	0.5222	0.6372	0.7028	0.8875	0.942	0.971	0.9845	0.9971	1	1	1	1	1	1	1	1	];
		6	y16=[	0	0.0214	0.0297	0.0467	0.0827	0.1672	0.2528	0.3342	0.4029	0.4491	0.5625	0.62	0.6525	0.7797	0.8825	0.9481	0.9973	1	1	1	1	1	1	1	1	1	];
	3	Px	x3=[	0	0.5	1	1.5	2	2.5	3	3.5	3.6	3.7	3.8	3.9	4	4.1	4.2	4.5	5	5.5	6	6.5	7	7.5	8	8.5	9	9.5	10	];
		1	y31=[	0	0.0101	0.0239	0.0474	0.0535	0.0823	0.1191	0.2114	0.2601	0.3217	0.3788	0.4469	0.5537	0.6469	0.7238	0.8036	0.9261	0.9454	0.9771	0.9814	1	1	1	1	1	1	1	];
		2	y32=[	0	0.0111	0.0263	0.0356	0.0478	0.072	0.1257	0.195	0.2748	0.33	0.3693	0.4642	0.5146	0.5911	0.6591	0.8568	0.9608	0.9659	0.973	0.9867	0.9961	1	1	1	1	1	1	];
		3	y33=[	0	0.0094	0.0238	0.0363	0.059	0.0779	0.1199	0.2192	0.2701	0.3253	0.3667	0.4938	0.5699	0.6303	0.7081	0.8363	0.9242	0.9612	0.9677	1	1	1	1	1	1	1	1	];
		4	y34=[	0	0.0102	0.0246	0.0435	0.0605	0.0849	0.1253	0.2189	0.2513	0.3532	0.388	0.4607	0.564	0.6902	0.6919	0.7267	0.8885	0.9503	0.9898	1	1	1	1	1	1	1	1	];
		5	y35=[	0	0.0108	0.026	0.0427	0.0519	0.0722	0.1578	0.2246	0.2882	0.3204	0.412	0.4868	0.6007	0.6488	0.6658	0.8202	0.9397	0.9527	0.9687	0.9709	0.9918	1	1	1	1	1	1	];
		6	y36=[	0	0.0103	0.0243	0.043	0.057	0.0802	0.139	0.2099	0.2785	0.3181	0.4075	0.428	0.5883	0.5957	0.7455	0.8803	0.9557	0.9878	1	1	1	1	1	1	1	1	1	];
	5	Px	x5=[	0	0.5	1	1.5	2	2.5	3	3.1	3.2	3.3	3.4	3.5	3.6	3.7	3.8	3.9	4	4.5	5	5.5	6	6.5	7	7.5	8	8.5	9	9.5	10	];
		1	y51=[	0	0.01	0.014	0.0268	0.0542	0.1868	0.2782	0.3112	0.3548	0.3996	0.4315	0.4694	0.4934	0.5523	0.6015	0.653	0.6656	0.8182	0.9025	0.9256	0.9542	0.962	0.9802	1	1	1	1	1	1	];
		2	y52=[	0	0.0091	0.0131	0.028	0.0528	0.1834	0.2921	0.2981	0.3735	0.4027	0.4381	0.4577	0.4876	0.5783	0.6543	0.6657	0.6751	0.7711	0.9485	0.9646	0.9851	1	1	1	1	1	1	1	1	];
		3	y53=[	0	0.0104	0.0138	0.0247	0.0599	0.1891	0.2621	0.3146	0.3906	0.3723	0.4592	0.4709	0.5238	0.5918	0.6315	0.6421	0.7009	0.7934	0.8993	0.9363	0.98	1	1	1	1	1	1	1	1	];
		4	y54=[	0	0.0097	0.0132	0.0249	0.0582	0.1685	0.2951	0.3229	0.3486	0.3954	0.443	0.4815	0.5166	0.5869	0.6392	0.6823	0.718	0.7835	0.8551	0.9257	0.9896	1	1	1	1	1	1	1	1	];
		5	y55=[	0	0.0099	0.0129	0.0295	0.0559	0.1955	0.2998	0.335	0.3624	0.4002	0.4377	0.4716	0.5243	0.5665	0.5827	0.6191	0.6709	0.7714	0.8672	0.9631	0.9804	0.9926	1	1	1	1	1	1	1	];
		6	y56=[	0	0.0108	0.0143	0.0267	0.0561	0.1738	0.279	0.2943	0.3659	0.413	0.4527	0.4871	0.5153	0.5693	0.614	0.6782	0.7089	0.8317	0.881	0.9596	0.971	0.9939	1	1	1	1	1	1	1	];
	7	Px	x7=[	0	0.5	1	1.5	2	2.5	3	3.1	3.2	3.3	3.4	3.5	3.6	3.7	3.8	3.9	4	4.5	5	5.5	6	6.5	7	7.5	8	8.5	9	9.5	10	];
		1	y71=[	0	0.0176	0.0366	0.0674	0.1536	0.31	0.371	0.4124	0.4545	0.4779	0.4927	0.53	0.5425	0.5755	0.596	0.601	0.622	0.678	0.78	0.8306	0.8778	0.9009	0.924	0.959	0.988	1	1	1	1	];
		2	y72=[	0	0.018	0.0349	0.0687	0.1271	0.225	0.3546	0.3925	0.4074	0.4447	0.4525	0.4908	0.5262	0.5525	0.5924	0.6394	0.6645	0.7576	0.8039	0.8556	0.8912	0.9283	0.9476	0.9547	0.9716	1	1	1	1	];
		3	y73=[	0	0.0181	0.0399	0.132	0.185	0.3001	0.3456	0.3881	0.4159	0.4453	0.5151	0.5377	0.5666	0.5803	0.6274	0.6551	0.7433	0.7961	0.8436	0.8955	0.9201	0.9568	0.9991	1	1	1	1	1	1	];
		4	y74=[	0	0.0172	0.0374	0.1527	0.21	0.2799	0.3625	0.4063	0.4144	0.4509	0.5152	0.5276	0.5251	0.5543	0.5835	0.6214	0.6417	0.7286	0.8351	0.8888	0.9084	0.9273	0.9441	0.9812	1	1	1	1	1	];
		5	y75=[	0	0.0183	0.0379	0.1413	0.1779	0.3039	0.4069	0.4282	0.4528	0.4625	0.5255	0.5525	0.569	0.5875	0.6108	0.6527	0.6982	0.7843	0.8338	0.8712	0.9027	0.9127	0.9302	0.9554	0.9791	1	1	1	1	];
		6	y76=[	0	0.0159	0.0348	0.1575	0.189	0.2959	0.3743	0.4334	0.4588	0.4602	0.515	0.5017	0.5239	0.5477	0.5735	0.5855	0.6061	0.7161	0.7892	0.8513	0.8814	0.9159	0.9362	0.9554	0.9816	0.9958	1	1	1	];
	9	Px	x9=[	0	0.5	1	1.5	2	2.5	2.6	2.7	2.8	2.9	3	3.1	3.2	3.3	3.4	3.5	4	4.5	5	5.5	6	6.5	7	7.5	8	8.5	9	9.5	10	];
		1	y91=[	0	0.0176	0.036	0.0712	0.139	0.2656	0.301	0.34	0.385	0.421	0.4832	0.5485	0.5821	0.6235	0.656	0.7022	0.7838	0.8868	0.9106	0.9378	0.9772	0.99	1	1	1	1	1	1	1	];
		2	y92=[	0	0.0172	0.0391	0.0709	0.1333	0.2488	0.2964	0.3512	0.3978	0.4219	0.4601	0.5464	0.5773	0.6094	0.6375	0.7386	0.8514	0.9357	0.9547	0.9797	0.9914	1	1	1	1	1	1	1	1	];
		3	y93=[	0	0.0173	0.0396	0.0704	0.1298	0.2788	0.2977	0.3273	0.3905	0.4385	0.4738	0.5274	0.5589	0.5999	0.6502	0.6738	0.7386	0.8409	0.9351	0.9597	0.9784	1	1	1	1	1	1	1	1	];
		4	y94=[	0	0.0176	0.0367	0.0779	0.1469	0.2882	0.3182	0.3528	0.4009	0.4392	0.4976	0.5108	0.5638	0.6214	0.6568	0.6977	0.8186	0.8855	0.9421	0.967	1	1	1	1	1	1	1	1	1	];
		5	y95=[	0	0.0177	0.0366	0.0769	0.1346	0.2745	0.3297	0.3479	0.3918	0.4223	0.4646	0.5286	0.5538	0.5928	0.6436	0.6732	0.8066	0.9124	0.9513	0.9755	0.9902	1	1	1	1	1	1	1	1	];
		6	y96=[	0	0.0181	0.0372	0.075	0.1309	0.2687	0.3263	0.3679	0.4024	0.4442	0.485	0.5267	0.57	0.6067	0.6284	0.7001	0.8209	0.8996	0.9373	0.9578	0.9887	0.9961	1	1	1	1	1	1	1	];
	11	Px	xa=[	0	0.5	1	1.5	1.6	1.7	1.8	1.9	2	2.1	2.2	2.3	2.4	2.5	3	3.5	4	4.5	5	5.5	6	6.5	7	7.5	8	8.5	9	9.5	10	];
		1	ya1=[	0	0.043	0.1278	0.2934	0.3369	0.3747	0.4124	0.458	0.5108	0.5512	0.6023	0.6655	0.6936	0.7374	0.8158	0.8814	0.9378	0.9582	0.9692	0.98	0.99	1	1	1	1	1	1	1	1	];
		2	ya2=[	0	0.0444	0.1351	0.2669	0.3108	0.347	0.435	0.4876	0.5404	0.5688	0.5862	0.6339	0.6773	0.7137	0.891	0.9037	0.9521	0.9801	1	1	1	1	1	1	1	1	1	1	1	];
		3	ya3=[	0	0.0435	0.1242	0.3099	0.3491	0.4041	0.4346	0.4782	0.5348	0.5715	0.6288	0.6611	0.7038	0.735	0.8025	0.8612	0.9291	0.9703	1	1	1	1	1	1	1	1	1	1	1	];
		4	ya4=[	0	0.0454	0.1378	0.309	0.3642	0.3808	0.4183	0.4577	0.5014	0.5574	0.5884	0.6244	0.6608	0.7031	0.802	0.8632	0.9299	0.9756	1	1	1	1	1	1	1	1	1	1	1	];
		5	ya5=[	0	0.0447	0.1317	0.2655	0.3154	0.3676	0.4501	0.4934	0.5059	0.5882	0.6249	0.6599	0.7008	0.7408	0.8263	0.9025	0.9593	0.9878	0.9955	1	1	1	1	1	1	1	1	1	1	];
		6	ya6=[	0	0.046	0.1417	0.283	0.3346	0.4083	0.4536	0.4665	0.5221	0.5662	0.5741	0.6285	0.6702	0.6755	0.7736	0.8969	0.9658	0.9731	1	1	1	1	1	1	1	1	1	1	1	];
TT	1	Px	x1=[	0	0.5	1	1.5	2	2.5	2.6	2.7	2.8	2.9	3	3.1	3.5	4	4.5	5	5.5	6	6.5	7	7.5	8	8.5	9	9.5	10	];
		1	y11=[	0	0.0327	0.051	0.0938	0.1655	0.2574	0.3141	0.3902	0.4701	0.5545	0.6488	0.6962	0.8095	0.9468	0.9677	0.9776	0.9918	1	1	1	1	1	1	1	1	1	];
		2	y12=[	0	0.0315	0.066	0.111	0.1509	0.2628	0.3446	0.3685	0.5011	0.5555	0.6039	0.6705	0.8152	0.9232	0.9729	1	1	1	1	1	1	1	1	1	1	1	];
		3	y13=[	0	0.0317	0.0644	0.0865	0.1233	0.275	0.3583	0.4267	0.5345	0.6206	0.6504	0.6718	0.853	0.9533	1	1	1	1	1	1	1	1	1	1	1	1	];
		4	y14=[	0	0.0334	0.0513	0.0754	0.1734	0.2813	0.3472	0.4232	0.4501	0.5378	0.6214	0.7001	0.8648	0.9325	0.9755	0.9868	0.9914	0.9956	1	1	1	1	1	1	1	1	];
		5	y15=[	0	0.0296	0.0519	0.0858	0.1523	0.2624	0.2962	0.368	0.459	0.5847	0.6294	0.6885	0.8025	0.9155	0.9594	0.9868	0.9954	1	1	1	1	1	1	1	1	1	];
		6	y16=[	0	0.0335	0.0551	0.0853	0.1237	0.2329	0.3278	0.3746	0.4647	0.5657	0.69	0.7946	0.8878	0.9518	0.9776	0.9937	1	1	1	1	1	1	1	1	1	1	];
	3	Px	x3=[	0	0.5	1	1.5	2	2.5	3	3.1	3.2	3.3	3.4	3.5	3.6	4	4.5	5	5.5	6	6.5	7	7.5	8	8.5	9	9.5	10	];
		1	y31=[	0	0.02133	0.0322	0.0496	0.0803	0.1458	0.2234	0.3011	0.3821	0.4654	0.5555	0.6766	0.76	0.9012	0.9469	0.9694	0.9788	0.9803	0.9911	1	1	1	1	1	1	1	];
		2	y32=[	0	0.0227	0.0301	0.0563	0.0808	0.1237	0.2297	0.3256	0.4103	0.4849	0.5948	0.7094	0.7975	0.8911	0.9272	0.9453	0.9595	0.9721	0.9876	1	1	1	1	1	1	1	];
		3	y33=[	0	0.0234	0.0455	0.0634	0.0931	0.1335	0.2802	0.3193	0.4168	0.4407	0.6163	0.6807	0.7227	0.8549	0.9088	0.9592	0.9747	0.9963	1	1	1	1	1	1	1	1	];
		4	y34=[	0	0.0207	0.0392	0.0816	0.0942	0.1409	0.2403	0.2958	0.3448	0.5146	0.565	0.6556	0.7257	0.9071	0.9514	0.9761	0.9915	1	1	1	1	1	1	1	1	1	];
		5	y35=[	0	0.0213	0.0427	0.0573	0.073	0.1543	0.2472	0.3189	0.3446	0.4562	0.6123	0.6607	0.7178	0.8655	0.926	0.9538	0.9707	0.9922	1	1	1	1	1	1	1	1	];
		6	y36=[	0	0.0227	0.0329	0.059	0.0878	0.1438	0.2342	0.3112	0.3849	0.4683	0.5898	0.7144	0.8038	0.8888	0.9295	0.9592	0.97	0.9945	1	1	1	1	1	1	1	1	];
	5	Px	x5=[	0	0.5	1	1.5	2	2.5	3	3.1	3.2	3.3	3.4	3.5	3.6	3.7	3.8	4	4.5	5	5.5	6	6.5	7	7.5	8	8.5	9	9.5	10	];
		1	y51=[	0	0.01	0.015	0.0296	0.0596	0.1182	0.2016	0.2601	0.3222	0.3899	0.4598	0.5088	0.576	0.6574	0.7355	0.8568	0.9082	0.9512	0.9766	1	1	1	1	1	1	1	1	1	];
		2	y52=[	0	0.0109	0.0166	0.0308	0.0645	0.1105	0.2213	0.2394	0.2971	0.3755	0.4556	0.5667	0.6315	0.7097	0.7835	0.8527	0.9125	0.9406	0.9779	0.9891	1	1	1	1	1	1	1	1	];
		3	y53=[	0	0.0101	0.0138	0.0326	0.0653	0.1268	0.2232	0.2463	0.3397	0.3561	0.4589	0.5576	0.6328	0.7114	0.7887	0.859	0.9396	0.9624	1	1	1	1	1	1	1	1	1	1	];
		4	y54=[	0	0.0101	0.0158	0.0272	0.0636	0.1112	0.1834	0.2668	0.3214	0.3519	0.4589	0.5693	0.6746	0.7411	0.8025	0.8556	0.9021	0.9487	0.9771	0.9967	1	1	1	1	1	1	1	1	];
		5	y55=[	0	0.0097	0.0148	0.0299	0.0547	0.1311	0.1897	0.2625	0.3056	0.4276	0.4868	0.5635	0.6836	0.7895	0.8479	0.8954	0.9341	0.9766	1	1	1	1	1	1	1	1	1	1	];
		6	y56=[	0	0.0103	0.0155	0.0285	0.0601	0.1197	0.2009	0.2455	0.3367	0.4258	0.488	0.5625	0.6744	0.7493	0.8	0.8646	0.9217	0.988	1	1	1	1	1	1	1	1	1	1	];
	7	Px	x7=[	0	0.5	1	1.5	2	2.5	2.6	2.7	2.8	2.9	3	3.1	3.2	3.3	3.4	3.5	3.6	4	4.5	5	5.5	6	6.5	7	7.5	8	8.5	9	9.5	10	];
		1	y71=[	0	0.02	0.0404	0.0788	0.148	0.3044	0.358	0.392	0.437	0.481	0.5164	0.5336	0.5575	0.5859	0.6337	0.665	0.71	0.8154	0.8666	0.9472	0.9524	0.9744	1	1	1	1	1	1	1	1	];
		2	y72=[	0	0.02	0.0389	0.078	0.1527	0.3017	0.3369	0.4082	0.4327	0.4564	0.4773	0.561	0.5959	0.6433	0.6888	0.7159	0.7461	0.8416	0.9324	0.9779	0.9977	1	1	1	1	1	1	1	1	1	];
		3	y73=[	0	0.0205	0.0439	0.0811	0.1496	0.2796	0.3359	0.3585	0.4455	0.4567	0.4773	0.5083	0.5407	0.5854	0.613	0.6851	0.7325	0.7823	0.8743	0.9501	0.9883	1	1	1	1	1	1	1	1	1	];
		4	y74=[	0	0.0211	0.04	0.082	0.1338	0.3182	0.3458	0.3939	0.3944	0.4578	0.493	0.5099	0.5675	0.5847	0.6082	0.6204	0.6985	0.8005	0.8943	0.9544	0.9525	1	1	1	1	1	1	1	1	1	];
		5	y75=[	0	0.0197	0.041	0.0867	0.1425	0.317	0.3382	0.3558	0.4185	0.45	0.518	0.5661	0.5647	0.5934	0.6649	0.695	0.7474	0.867	0.905	0.9538	0.9914	1	1	1	1	1	1	1	1	1	];
		6	y76=[	0	0.0215	0.0377	0.0812	0.1484	0.3143	0.3292	0.3676	0.4337	0.4484	0.473	0.5287	0.5392	0.5556	0.6363	0.6875	0.7675	0.8639	0.8856	0.9588	0.9856	1	1	1	1	1	1	1	1	1	];
	9	Px	x9=[	0	0.5	1	1.5	2	2.5	2.6	2.7	2.8	2.9	3	3.1	3.2	3.3	3.4	3.5	3.6	4	4.5	5	5.5	6	6.5	7	7.5	8	8.5	9	9.5	10	];
		1	y91=[	0	0.0202	0.0408	0.0816	0.154	0.298	0.3457	0.3751	0.4124	0.4523	0.4937	0.5353	0.5861	0.6312	0.6657	0.6908	0.7287	0.7996	0.867	0.935	0.9662	0.9748	1	1	1	1	1	1	1	1	];
		2	y92=[	0	0.0193	0.0383	0.0845	0.1516	0.2984	0.3605	0.3722	0.4194	0.4315	0.5274	0.5701	0.622	0.6738	0.7059	0.7777	0.8363	0.887	0.937	0.9756	1	1	1	1	1	1	1	1	1	1	];
		3	y93=[	0	0.0224	0.0378	0.0781	0.1677	0.2776	0.3467	0.3859	0.3995	0.436	0.5467	0.5647	0.583	0.6472	0.7289	0.77	0.8169	0.8753	0.8916	0.9238	0.9547	0.9759	0.9961	1	1	1	1	1	1	1	];
		4	y94=[	0	0.0205	0.0404	0.0893	0.1651	0.3118	0.3538	0.3626	0.4265	0.4448	0.5142	0.625	0.6488	0.6616	0.6913	0.7232	0.7344	0.8384	0.9309	0.9768	0.9889	0.9957	1	1	1	1	1	1	1	1	];
		5	y95=[	0	0.0189	0.0448	0.0809	0.1549	0.2923	0.3444	0.3697	0.457	0.4768	0.4829	0.5005	0.5378	0.5684	0.5991	0.6314	0.6567	0.7127	0.8838	0.9524	0.9996	1	1	1	1	1	1	1	1	1	];
		6	y96=[	0	0.0221	0.0393	0.0745	0.1487	0.2857	0.337	0.3601	0.3935	0.4601	0.5178	0.5465	0.6114	0.6784	0.7401	0.7898	0.833	0.8617	0.9005	0.9394	0.9673	0.9881	0.9914	1	1	1	1	1	1	1	];
	11	Px	xa=[	0	0.5	1	1.5	1.6	1.7	1.8	1.9	2	2.1	2.2	2.3	2.5	3	3.5	4	4.5	5	5.5	6	6.5	7	7.5	8	8.5	9	9.5	10	];
		1	ya1=[	0	0.0502	0.1382	0.3118	0.364	0.41	0.46	0.51	0.5532	0.6	0.65	0.71	0.7896	0.8984	0.9596	0.9648	0.9782	0.9916	1	1	1	1	1	1	1	1	1	1	];
		2	ya2=[	0	0.0554	0.1311	0.2828	0.3572	0.4007	0.4754	0.5003	0.5535	0.6143	0.6874	0.7177	0.7967	0.8874	0.9675	0.9864	1	1	1	1	1	1	1	1	1	1	1	1	];
		3	ya3=[	0	0.0457	0.144	0.3248	0.3958	0.446	0.4738	0.5237	0.5603	0.6204	0.6921	0.7266	0.7732	0.8735	0.976	1	1	1	1	1	1	1	1	1	1	1	1	1	];
		4	ya4=[	0	0.0546	0.1329	0.2914	0.3286	0.4135	0.4293	0.4994	0.5327	0.644	0.6875	0.7453	0.8056	0.8894	0.9898	0.9981	1	1	1	1	1	1	1	1	1	1	1	1	];
		5	ya5=[	0	0.0547	0.1505	0.3118	0.3895	0.4664	0.5005	0.5533	0.5978	0.6606	0.7575	0.8407	0.9304	0.9716	1	1	1	1	1	1	1	1	1	1	1	1	1	1	];
		6	ya6=[	0	0.0518	0.1327	0.3048	0.36	0.4377	0.468	0.5011	0.5678	0.6462	0.7466	0.8281	0.9291	0.9689	0.9893	1	1	1	1	1	1	1	1	1	1	1	1	1	];

## Sheet: Vitex negundo var. heterophylla
PS	1	Px	x1=[	0	0.5	1	1.5	2	2.5	3	3.5	3.6	3.7	3.8	3.9	4	4.1	4.2	4.5	5	5.5	6	6.5	7	7.5	8	8.5	9	9.5	10	];
		1	y11=[	0	0.0133	0.0212	0.0478	0.0677	0.1014	0.1567	0.2081	0.2633	0.3334	0.4124	0.4931	0.5789	0.6523	0.7234	0.8501	0.9038	0.9428	0.9716	0.998	1	1	1	1	1	1	1	];
		2	y12=[	0	0.0125	0.0204	0.0458	0.0547	0.0845	0.1246	0.2121	0.2509	0.3524	0.4303	0.5123	0.5909	0.6392	0.7334	0.892	0.9397	0.9538	0.9714	0.989	1	1	1	1	1	1	1	];
		3	y13=[	0	0.0135	0.0209	0.0484	0.0659	0.1003	0.1649	0.2043	0.2552	0.3293	0.4171	0.5093	0.5827	0.6687	0.688	0.8088	0.9049	0.9951	1	1	1	1	1	1	1	1	1	];
		4	y14=[	0	0.0129	0.0207	0.048	0.0704	0.1034	0.1606	0.2132	0.2781	0.3332	0.4136	0.4936	0.5912	0.6681	0.7219	0.8216	0.9519	0.9693	0.9799	0.9893	1	1	1	1	1	1	1	];
		5	y15=[	0	0.0138	0.0223	0.0488	0.0665	0.1036	0.1579	0.2136	0.2658	0.3269	0.4314	0.5078	0.5683	0.643	0.7024	0.8353	0.9388	0.9496	0.9523	0.9703	0.9875	1	1	1	1	1	1	];
		6	y16=[	0	0.0134	0.0222	0.0456	0.0666	0.1056	0.1592	0.2336	0.2962	0.3335	0.413	0.5124	0.5632	0.6322	0.6879	0.8128	0.9258	0.9534	0.9803	1	1	1	1	1	1	1	1	];
	3	Px	x3=[	0	0.5	1	1.5	2	2.5	3	3.5	3.6	3.7	3.8	3.9	4	4.1	4.2	4.3	4.5	5	5.5	6	6.5	7	7.5	8	8.5	9	9.5	10	];
		1	y31=[	0	0.0182	0.0305	0.0421	0.0684	0.1071	0.1724	0.2829	0.3331	0.3661	0.4214	0.4831	0.5597	0.6332	0.6716	0.7175	0.7901	0.8826	0.9361	0.9689	0.9874	1	1	1	1	1	1	1	];
		2	y32=[	0	0.0176	0.032	0.0501	0.0913	0.129	0.181	0.2453	0.291	0.3798	0.4443	0.4778	0.5444	0.6061	0.6655	0.725	0.7923	0.8905	0.9498	0.9712	0.9825	0.993	1	1	1	1	1	1	];
		3	y33=[	0	0.0181	0.0306	0.0424	0.0687	0.1033	0.1714	0.2747	0.3136	0.3618	0.442	0.4955	0.5422	0.6304	0.6382	0.7462	0.7996	0.8842	0.955	0.9897	1	1	1	1	1	1	1	1	];
		4	y34=[	0	0.0187	0.0307	0.05	0.0896	0.1219	0.1761	0.2707	0.3162	0.3853	0.4246	0.4924	0.5343	0.5678	0.6444	0.7064	0.7895	0.9099	0.9717	1	1	1	1	1	1	1	1	1	];
		5	y35=[	0	0.0177	0.0322	0.0491	0.085	0.1258	0.1773	0.2526	0.32	0.36	0.411	0.5057	0.5447	0.635	0.6656	0.7019	0.7784	0.884	0.9535	0.9864	0.9919	1	1	1	1	1	1	1	];
		6	y36=[	0	0.0178	0.0306	0.0519	0.0728	0.1031	0.143	0.2115	0.2573	0.3558	0.4026	0.5029	0.5886	0.6386	0.6628	0.802	0.9327	0.9571	0.9882	1	1	1	1	1	1	1	1	1	];
	5	Px	x5=[	0	0.5	1	1.5	2	2.5	3	3.5	3.6	3.7	3.8	3.9	4	4.1	4.2	4.3	4.5	5	5.5	6	6.5	7	7.5	8	8.5	9	9.5	10	];
		1	y51=[	0	0.0204	0.04	0.06	0.09	0.11	0.1698	0.279	0.3254	0.3559	0.4312	0.4926	0.5662	0.6223	0.6825	0.7279	0.7856	0.8848	0.949	0.978	0.994	1	1	1	1	1	1	1	];
		2	y52=[	0	0.0196	0.0381	0.0579	0.0922	0.1155	0.1677	0.264	0.3055	0.371	0.418	0.4947	0.5507	0.6443	0.7007	0.7234	0.8276	0.9564	0.9738	0.995	1	1	1	1	1	1	1	1	];
		3	y53=[	0	0.0195	0.0383	0.0496	0.0688	0.0826	0.162	0.233	0.2809	0.342	0.4459	0.4958	0.5671	0.5896	0.6986	0.7656	0.8275	0.8891	0.9471	1	1	1	1	1	1	1	1	1	];
		4	y54=[	0	0.0205	0.0411	0.057	0.0909	0.112	0.162	0.2275	0.2779	0.3495	0.4495	0.4694	0.5454	0.6423	0.7034	0.7647	0.8045	0.9407	0.9786	0.9821	1	1	1	1	1	1	1	1	];
		5	y55=[	0	0.0202	0.0394	0.0486	0.0718	0.1084	0.1644	0.2591	0.3117	0.3628	0.4465	0.5072	0.5673	0.5959	0.6959	0.7701	0.8291	0.9726	1	1	1	1	1	1	1	1	1	1	];
		6	y56=[	0	0.021	0.041	0.0582	0.0858	0.1101	0.1679	0.2382	0.2657	0.368	0.4204	0.4911	0.5401	0.6426	0.7103	0.7443	0.7907	0.8991	0.9758	0.9933	1	1	1	1	1	1	1	1	];
	7	Px	x7=[	0	0.5	1	1.5	2	2.5	3	3.5	3.6	3.7	3.8	3.9	4	4.1	4.2	4.3	4.4	4.5	4.6	5	5.5	6	6.5	7	7.5	8	8.5	9	9.5	10	];
		1	y71=[	0	0.0208	0.0312	0.06	0.09	0.12	0.1684	0.2276	0.2654	0.3355	0.391	0.4536	0.5124	0.5437	0.5962	0.6225	0.6773	0.6932	0.747	0.8322	0.885	0.9326	0.9798	0.988	1	1	1	1	1	1	];
		2	y72=[	0	0.0216	0.0327	0.0592	0.0875	0.1196	0.1686	0.2263	0.2534	0.3221	0.4054	0.4361	0.5136	0.5273	0.5776	0.5978	0.6929	0.6978	0.7572	0.8596	0.9083	0.9461	0.969	0.9863	1	1	1	1	1	1	];
		3	y73=[	0	0.0207	0.0311	0.0592	0.0911	0.1187	0.1755	0.2766	0.3233	0.3509	0.4064	0.4529	0.5027	0.54	0.5631	0.6509	0.6655	0.7269	0.7736	0.8613	0.9369	0.9588	0.9683	0.9941	1	1	1	1	1	1	];
		4	y74=[	0	0.0216	0.0325	0.0619	0.0866	0.1181	0.1619	0.2859	0.3122	0.3643	0.4098	0.4664	0.5014	0.5456	0.5859	0.6114	0.6616	0.68	0.7199	0.8023	0.9013	0.9325	0.9595	0.9816	1	1	1	1	1	1	];
		5	y75=[	0	0.0198	0.0323	0.0621	0.0897	0.1218	0.1748	0.2776	0.3028	0.3328	0.4042	0.461	0.5093	0.5199	0.583	0.6269	0.6542	0.6901	0.7394	0.8067	0.9013	0.9847	1	1	1	1	1	1	1	1	];
		6	y76=[	0	0.0216	0.0296	0.0403	0.0617	0.1149	0.1619	0.2323	0.2594	0.3431	0.3722	0.4373	0.51	0.5153	0.5709	0.6457	0.6626	0.7091	0.7439	0.8179	0.927	0.9764	1	1	1	1	1	1	1	1	];
	9	Px	x9=[	0	0.5	1	1.5	2	2.5	3	3.5	3.6	3.7	3.8	3.9	4	4.1	4.2	4.3	4.4	4.5	5	5.5	6	6.5	7	7.5	8	8.5	9	9.5	10	];
		1	y91=[	0	0.0194	0.0306	0.0416	0.0608	0.1003	0.173	0.2801	0.3138	0.3425	0.3869	0.443	0.5257	0.569	0.6	0.6314	0.6978	0.74	0.7876	0.8962	0.938	0.9588	0.982	0.994	1	1	1	1	1	];
		2	y92=[	0	0.0184	0.0414	0.0555	0.0712	0.1325	0.1698	0.2277	0.3028	0.3409	0.3907	0.4171	0.503	0.5428	0.5755	0.6427	0.6883	0.7294	0.8053	0.9279	0.9601	0.9811	1	1	1	1	1	1	1	];
		3	y93=[	0	0.0193	0.0407	0.0585	0.0972	0.1293	0.1642	0.2398	0.2824	0.3385	0.3741	0.4513	0.5169	0.5463	0.6012	0.6193	0.7108	0.7783	0.8505	0.9355	0.98	1	1	1	1	1	1	1	1	];
		4	y94=[	0	0.0186	0.0387	0.0575	0.0984	0.1237	0.1802	0.292	0.3215	0.3616	0.4037	0.4492	0.5347	0.5799	0.6308	0.6831	0.726	0.7797	0.8871	0.938	0.9796	1	1	1	1	1	1	1	1	];
		5	y95=[	0	0.0193	0.039	0.058	0.085	0.1363	0.1708	0.2845	0.3046	0.3182	0.3798	0.4468	0.4963	0.5544	0.5984	0.62	0.6612	0.7065	0.7902	0.9119	0.965	0.9894	1	1	1	1	1	1	1	];
		6	y96=[	0	0.0189	0.0384	0.0576	0.0818	0.1332	0.1653	0.2813	0.3029	0.3294	0.3847	0.4594	0.4966	0.5322	0.5761	0.6127	0.6706	0.7047	0.8093	0.9092	0.9526	0.9887	1	1	1	1	1	1	1	];
	11	Px	xa=[	0	0.5	1	1.5	2	2.5	3	3.5	3.6	3.7	3.8	3.9	4	4.1	4.2	4.3	4.4	4.5	4.6	5	5.5	6	6.5	7	7.5	8	8.5	9	9.5	10	];
		1	ya1=[	0	0.0194	0.0201	0.0337	0.0551	0.08	0.1135	0.2268	0.27	0.333	0.3914	0.4531	0.5042	0.5663	0.6225	0.6732	0.751	0.8054	0.855	0.94	0.9728	1	1	1	1	1	1	1	1	1	];
		2	ya2=[	0	0.0186	0.0201	0.0316	0.0482	0.0736	0.1224	0.2278	0.2625	0.348	0.4049	0.454	0.5217	0.5706	0.6064	0.7073	0.7623	0.798	0.8416	0.952	0.9843	1	1	1	1	1	1	1	1	1	];
		3	ya3=[	0	0.0199	0.0197	0.0414	0.0659	0.0906	0.1221	0.2176	0.257	0.3294	0.4038	0.445	0.5157	0.5597	0.6425	0.7025	0.7726	0.8345	0.8761	0.9374	0.9519	0.9923	1	1	1	1	1	1	1	1	];
		4	ya4=[	0	0.0188	0.0193	0.0418	0.0552	0.0723	0.1179	0.2291	0.271	0.3426	0.3977	0.4366	0.4877	0.5738	0.6309	0.6766	0.718	0.794	0.8729	0.9322	0.9772	1	1	1	1	1	1	1	1	1	];
		5	ya5=[	0	0.0194	0.0208	0.0332	0.0447	0.0627	0.0982	0.2229	0.2712	0.3371	0.3804	0.4316	0.498	0.5873	0.6243	0.703	0.7609	0.8087	0.9095	0.9462	0.9798	0.9999	1	1	1	1	1	1	1	1	];
		6	ya6=[	0	0.0194	0.0199	0.0318	0.043	0.0631	0.1253	0.221	0.2656	0.3236	0.3716	0.4355	0.4927	0.5566	0.6381	0.6746	0.7356	0.7909	0.8779	0.9502	0.9749	0.9838	0.9997	1	1	1	1	1	1	1	];
TT	1	Px	x1=[	0	0.5	1	1.5	2	2.1	2.2	2.3	2.4	2.5	2.6	2.7	2.8	2.9	3	3.1	3.5	4	4.5	5	5.5	6	6.5	7	7.5	8	8.5	9	9.5	10	];
		1	y11=[	0	0.0361	0.0912	0.1598	0.2249	0.2641	0.3213	0.3618	0.4006	0.4294	0.4847	0.5255	0.5678	0.6013	0.6779	0.7291	0.7882	0.8624	0.8833	0.9167	0.9525	0.9914	1	1	1	1	1	1	1	1	];
		2	y12=[	0	0.036	0.0884	0.159	0.23	0.267	0.312	0.354	0.384	0.454	0.49	0.536	0.54	0.631	0.659	0.671	0.748	0.846	0.909	0.968	0.999	1	1	1	1	1	1	1	1	1	];
		3	y13=[	0	0.0353	0.0899	0.163	0.213	0.256	0.309	0.362	0.378	0.448	0.501	0.504	0.583	0.58	0.674	0.711	0.802	0.871	0.909	0.972	0.997	1	1	1	1	1	1	1	1	1	];
		4	y14=[	0	0.0375	0.092	0.167	0.223	0.256	0.32	0.358	0.398	0.415	0.502	0.54	0.575	0.593	0.669	0.709	0.81	0.879	0.959	0.982	1	1	1	1	1	1	1	1	1	1	];
		5	y15=[	0	0.0364	0.0864	0.162	0.217	0.25	0.321	0.358	0.402	0.411	0.507	0.524	0.538	0.597	0.62	0.6523	0.763	0.848	0.888	0.91	0.959	0.989	1	1	1	1	1	1	1	1	];
		6	y16=[	0	0.0346	0.0964	0.161	0.232	0.259	0.333	0.375	0.387	0.441	0.487	0.5	0.549	0.571	0.643	0.675	0.777	0.89	0.959	0.986	0.993	1	1	1	1	1	1	1	1	1	];
	3	Px	x3=[	0	0.5	1	1.5	2	2.1	2.2	2.3	2.4	2.5	2.6	2.7	2.8	3	3.5	4	4.5	5	5.5	6	6.5	7	7.5	8	8.5	9	9.5	10	];
		1	y31=[	0	0.0255	0.0439	0.128	0.2433	0.3004	0.3488	0.4	0.4613	0.5124	0.5603	0.6438	0.7096	0.8089	0.8845	0.9551	0.9697	0.9812	0.9948	1	1	1	1	1	1	1	1	1	];
		2	y32=[	0	0.0252	0.0436	0.1329	0.2534	0.2929	0.3444	0.4214	0.4844	0.5067	0.5858	0.6766	0.6856	0.8057	0.9066	0.9221	0.9401	0.9561	0.9698	0.9891	1	1	1	1	1	1	1	1	];
		3	y33=[	0	0.0267	0.0461	0.1266	0.2319	0.31	0.329	0.4103	0.466	0.5367	0.5842	0.6631	0.6751	0.7744	0.8997	0.9295	0.9499	0.9689	0.9816	1	1	1	1	1	1	1	1	1	];
		4	y34=[	0	0.0257	0.0431	0.1277	0.2335	0.2895	0.3548	0.389	0.4589	0.5394	0.5408	0.6305	0.6871	0.7797	0.8509	0.9435	0.9611	0.9833	1	1	1	1	1	1	1	1	1	1	];
		5	y35=[	0	0.0255	0.0429	0.1293	0.2305	0.2926	0.3544	0.3821	0.448	0.5216	0.5611	0.6361	0.6837	0.7947	0.8347	0.9182	0.9286	0.9609	0.9906	1	1	1	1	1	1	1	1	1	];
		6	y36=[	0	0.0257	0.0442	0.1293	0.2363	0.2871	0.368	0.4105	0.4769	0.5168	0.582	0.6262	0.6881	0.8167	0.906	0.9435	0.96	0.9799	0.9955	1	1	1	1	1	1	1	1	1	];
	5	Px	x5=[	0	0.5	1	1.5	2	2.1	2.2	2.3	2.4	2.5	2.6	2.7	2.8	2.9	3	3.5	4	4.5	5	5.5	6	6.5	7	7.5	8	8.5	9	9.5	10	];
		1	y51=[	0	0.0314	0.0505	0.111	0.2442	0.29	0.3435	0.394	0.4556	0.5008	0.5578	0.6162	0.682	0.72	0.77	0.8816	0.9498	0.9746	0.9852	0.998	1	1	1	1	1	1	1	1	1	];
		2	y52=[	0	0.0306	0.0508	0.1154	0.2382	0.2856	0.3595	0.3833	0.4415	0.5198	0.5574	0.6132	0.6501	0.7509	0.7735	0.8531	0.9396	0.9662	0.9961	1	1	1	1	1	1	1	1	1	1	];
		3	y53=[	0	0.0314	0.0489	0.1089	0.2451	0.2791	0.3539	0.4059	0.4333	0.4832	0.5683	0.6214	0.7013	0.7231	0.7887	0.8643	0.9145	0.9411	0.9788	0.9906	1	1	1	1	1	1	1	1	1	];
		4	y54=[	0	0.0206	0.0326	0.1157	0.2376	0.2928	0.3588	0.4172	0.4502	0.5062	0.5297	0.6058	0.6575	0.6937	0.7545	0.922	0.9696	0.9908	1	1	1	1	1	1	1	1	1	1	1	];
		5	y55=[	0	0.0311	0.0499	0.1133	0.2346	0.307	0.3306	0.4027	0.465	0.505	0.5491	0.5837	0.69	0.7544	0.7984	0.9124	1	1	1	1	1	1	1	1	1	1	1	1	1	];
		6	y56=[	0	0.0306	0.0484	0.112	0.2408	0.2927	0.3459	0.4067	0.4541	0.5139	0.5733	0.6436	0.7213	0.7375	0.7693	0.9158	0.9577	1	1	1	1	1	1	1	1	1	1	1	1	];
	7	Px	x7=[	0	0.5	1	1.5	2	2.1	2.2	2.3	2.4	2.5	2.6	2.7	2.8	2.9	3	3.1	3.5	4	4.5	5	5.5	6	6.5	7	7.5	8	8.5	9	9.5	10	];
		1	y71=[	0	0.0372	0.0624	0.1608	0.2468	0.2951	0.3221	0.3748	0.4399	0.4608	0.5151	0.5689	0.6033	0.6548	0.68	0.71	0.8025	0.9	0.94	0.98	0.99	1	1	1	1	1	1	1	1	1	];
		2	y72=[	0	0.0374	0.062	0.156	0.2494	0.2853	0.3372	0.395	0.443	0.471	0.4978	0.5516	0.6017	0.6313	0.6714	0.7169	0.7976	0.8547	0.9302	0.952	0.9775	1	1	1	1	1	1	1	1	1	];
		3	y73=[	0	0.0369	0.0592	0.1591	0.255	0.3072	0.3089	0.3696	0.4235	0.4376	0.503	0.5493	0.5945	0.6375	0.6751	0.6901	0.7727	0.9142	0.9555	0.9769	1	1	1	1	1	1	1	1	1	1	];
		4	y74=[	0	0.0373	0.0648	0.1549	0.2404	0.2996	0.3161	0.382	0.4108	0.4548	0.5098	0.5619	0.5956	0.6231	0.6656	0.6942	0.7912	0.9421	0.9875	1	1	1	1	1	1	1	1	1	1	1	];
		5	y75=[	0	0.0373	0.0638	0.1657	0.2375	0.2801	0.3383	0.3865	0.4316	0.4832	0.5392	0.5565	0.5846	0.6412	0.6533	0.7101	0.8319	0.8895	0.9712	0.9845	0.9907	0.9967	1	1	1	1	1	1	1	1	];
		6	y76=[	0	0.0389	0.0633	0.1585	0.2532	0.2919	0.3367	0.3868	0.4429	0.4716	0.5432	0.5773	0.6034	0.6363	0.6799	0.7025	0.8171	0.9019	0.9129	0.9368	0.9533	0.9778	0.9877	0.993	1	1	1	1	1	1	];
	9	Px	x9=[	0	0.5	1	1.5	2	2.1	2.2	2.3	2.4	2.5	2.6	2.7	2.8	2.9	3	3.5	4	4.5	5	5.5	6	6.5	7	7.5	8	8.5	9	9.5	10	];
		1	y91=[	0	0.037	0.096	0.1554	0.2562	0.3149	0.3333	0.3838	0.4368	0.4734	0.5257	0.5784	0.6158	0.6548	0.703	0.751	0.8854	0.9	0.9236	0.9588	0.996	1	1	1	1	1	1	1	1	];
		2	y92=[	0	0.0357	0.0962	0.1571	0.2561	0.3053	0.3163	0.3894	0.4422	0.4875	0.5155	0.5637	0.611	0.6485	0.67	0.7372	0.8397	0.9257	0.9736	0.9885	0.9975	1	1	1	1	1	1	1	1	];
		3	y93=[	0	0.0364	0.1003	0.1574	0.2694	0.3112	0.3243	0.3997	0.4182	0.4791	0.5325	0.5814	0.6425	0.6806	0.6921	0.7792	0.8895	0.9311	0.9638	0.9903	1	1	1	1	1	1	1	1	1	];
		4	y94=[	0	0.0369	0.0978	0.1642	0.2513	0.3028	0.3338	0.3711	0.4552	0.4823	0.5288	0.5488	0.6271	0.6392	0.6792	0.7517	0.8541	0.9446	0.9632	0.9788	0.9884	1	1	1	1	1	1	1	1	];
		5	y95=[	0	0.0359	0.0906	0.1585	0.2615	0.3083	0.3161	0.4028	0.4171	0.4741	0.5249	0.5566	0.5882	0.649	0.6921	0.7554	0.8672	0.9218	0.9539	0.9788	0.9957	1	1	1	1	1	1	1	1	];
		6	y96=[	0	0.0387	0.099	0.1624	0.2534	0.299	0.3274	0.3739	0.4576	0.4784	0.537	0.5731	0.5916	0.6356	0.6789	0.7758	0.8527	0.8997	0.9235	0.9495	0.9695	0.983	1	1	1	1	1	1	1	];
	11	Px	xa=[	0	0.5	1	1.5	2	2.1	2.2	2.3	2.4	2.5	2.6	2.7	2.8	2.9	3	3.1	3.5	4	4.5	5	5.5	6	6.5	7	7.5	8	8.5	9	9.5	10	];
		1	ya1=[	0	0.0372	0.0952	0.1622	0.2368	0.2727	0.3131	0.3564	0.391	0.4301	0.4714	0.5103	0.55	0.5923	0.6446	0.676	0.7674	0.827	0.8786	0.9406	0.9664	1	1	1	1	1	1	1	1	1	];
		2	ya2=[	0	0.0362	0.0988	0.1664	0.2468	0.2763	0.2992	0.356	0.3725	0.4118	0.4606	0.528	0.5696	0.581	0.6217	0.6615	0.8025	0.8788	0.9193	0.9493	0.9806	0.9978	1	1	1	1	1	1	1	1	];
		3	ya3=[	0	0.0387	0.0919	0.1662	0.2333	0.2576	0.3238	0.3412	0.3704	0.4279	0.4856	0.4927	0.5521	0.5621	0.6002	0.6544	0.737	0.7911	0.8831	0.9191	0.9824	0.9988	1	1	1	1	1	1	1	1	];
		4	ya4=[	0	0.0383	0.0995	0.1545	0.2366	0.2804	0.3117	0.3687	0.4096	0.4506	0.4801	0.5263	0.537	0.5674	0.6	0.6638	0.7394	0.8838	0.9546	0.9702	0.9945	1	1	1	1	1	1	1	1	1	];
		5	ya5=[	0	0.0377	0.0947	0.1616	0.2305	0.2704	0.3165	0.3753	0.3898	0.4259	0.4487	0.495	0.5287	0.5829	0.5923	0.6481	0.7164	0.8328	0.8824	0.9239	0.9566	0.985	1	1	1	1	1	1	1	1	];
		6	ya6=[	0	0.0382	0.0994	0.1613	0.2245	0.2829	0.318	0.3381	0.3944	0.417	0.4638	0.5063	0.5405	0.5801	0.6102	0.6729	0.7317	0.8184	0.8889	0.9249	0.9682	0.9839	1	1	1	1	1	1	1	1	];

## Sheet: Rhus typhina
PS	1	Px	x1=[	0	0.5	1	1.5	2	2.5	3	3.5	3.6	3.7	3.8	3.9	4	4.1	4.2	4.5	5	5.5	6	6.5	7	7.5	8	8.5	9	9.5	10	];
		1	y11=[	0	0.0139	0.0202	0.0464	0.0639	0.0974	0.1522	0.229	0.2852	0.3182	0.4328	0.4912	0.5699	0.6185	0.6895	0.8745	0.9469	0.9701	0.9805	0.9981	1	1	1	1	1	1	1	];
		2	y12=[	0	0.0139	0.0196	0.045	0.0646	0.094	0.1442	0.2165	0.2693	0.3209	0.4453	0.514	0.5867	0.6027	0.6963	0.8308	0.971	0.9995	1	1	1	1	1	1	1	1	1	];
		3	y13=[	0	0.0139	0.0197	0.048	0.0601	0.092	0.1555	0.2313	0.2858	0.2996	0.4396	0.4639	0.5972	0.6374	0.6657	0.9076	0.934	0.9639	0.9752	0.9806	0.9931	1	1	1	1	1	1	];
		4	y14=[	0	0.0134	0.0209	0.0466	0.0613	0.0953	0.1482	0.2352	0.2761	0.321	0.4456	0.4907	0.5835	0.6427	0.6683	0.8303	0.9477	0.9897	1	1	1	1	1	1	1	1	1	];
		5	y15=[	0	0.0135	0.0198	0.0469	0.063	0.0938	0.1458	0.2157	0.2846	0.3265	0.4185	0.5018	0.5646	0.6208	0.6603	0.8263	0.9551	1	1	1	1	1	1	1	1	1	1	];
		6	y16=[	0	0.0138	0.0211	0.0376	0.0461	0.0682	0.1525	0.2317	0.2938	0.3293	0.4485	0.5042	0.5491	0.6458	0.6936	0.8674	0.9197	0.9588	0.9794	1	1	1	1	1	1	1	1	];
	3	Px	x3=[	0	0.5	1	1.5	2	2.5	3	3.5	3.6	3.7	3.8	3.9	4	4.1	4.2	4.5	5	5.5	6	6.5	7	7.5	8	8.5	9	9.5	10	];
		1	y31=[	0	0.0184	0.0296	0.0411	0.0696	0.1042	0.1756	0.2915	0.3339	0.371	0.3997	0.4804	0.5355	0.6136	0.651	0.7031	0.8039	0.9234	0.9518	0.9844	0.9961	1	1	1	1	1	1	];
		2	y32=[	0	0.0192	0.0303	0.0422	0.0682	0.1028	0.1738	0.291	0.3239	0.3737	0.4132	0.465	0.5141	0.5688	0.6304	0.6968	0.7653	0.9095	0.9478	0.9742	0.9889	1	1	1	1	1	1	];
		3	y33=[	0	0.0176	0.0299	0.0402	0.0682	0.1001	0.1707	0.2798	0.3459	0.3782	0.3908	0.4694	0.5355	0.5805	0.6092	0.6723	0.8256	0.9389	0.9779	1	1	1	1	1	1	1	1	];
		4	y34=[	0	0.0174	0.0305	0.0393	0.0674	0.1085	0.1821	0.2928	0.3208	0.3494	0.3874	0.5004	0.5128	0.6213	0.6544	0.726	0.8188	0.9671	1	1	1	1	1	1	1	1	1	];
		5	y35=[	0	0.0178	0.0285	0.0422	0.0674	0.1021	0.1726	0.3028	0.3415	0.3738	0.3833	0.467	0.5174	0.5603	0.6363	0.726	0.8788	0.9672	0.9876	1	1	1	1	1	1	1	1	];
		6	y36=[	0	0.0174	0.03	0.0388	0.0684	0.1052	0.1683	0.296	0.3163	0.3696	0.3897	0.4902	0.5186	0.5897	0.6372	0.6613	0.8069	0.8975	0.9617	0.9886	1	1	1	1	1	1	1	];
	5	Px	x5=[	0	0.5	1	1.5	2	2.5	3	3.5	3.6	3.7	3.8	3.9	4	4.1	4.2	4.5	5	5.5	6	6.5	7	7.5	8	8.5	9	9.5	10	];
		1	y51=[	0	0.0198	0.0384	0.0575	0.0903	0.1092	0.1748	0.2894	0.3215	0.3531	0.4168	0.5054	0.5431	0.5689	0.6244	0.7046	0.8389	0.9111	0.9699	0.9832	1	1	1	1	1	1	1	];
		2	y52=[	0	0.0201	0.0395	0.0546	0.0917	0.1084	0.1729	0.2977	0.3082	0.3595	0.3999	0.5095	0.5225	0.5757	0.6158	0.7009	0.7558	0.8745	0.9066	0.9582	0.9842	1	1	1	1	1	1	];
		3	y53=[	0	0.0198	0.0369	0.056	0.0923	0.1074	0.1762	0.2936	0.3337	0.3667	0.4027	0.509	0.567	0.6007	0.6433	0.7093	0.8008	0.8765	0.9279	0.9635	0.9976	1	1	1	1	1	1	];
		4	y54=[	0	0.0194	0.0385	0.0597	0.0917	0.1092	0.1732	0.2859	0.3167	0.3608	0.3937	0.4785	0.5318	0.5751	0.6028	0.6774	0.7702	0.8702	0.909	0.9256	0.9502	0.9878	1	1	1	1	1	];
		5	y55=[	0	0.0187	0.0392	0.0549	0.0908	0.1142	0.1716	0.2807	0.3363	0.3544	0.4093	0.5148	0.5627	0.5816	0.6239	0.7364	0.7811	0.8917	0.9419	0.9761	0.9912	1	1	1	1	1	1	];
		6	y56=[	0	0.0195	0.038	0.0553	0.088	0.107	0.176	0.278	0.3282	0.359	0.4302	0.5032	0.5328	0.5746	0.6341	0.7023	0.8458	0.9599	0.9873	1	1	1	1	1	1	1	1	];
	7	Px	x7=[	0	0.5	1	1.5	2	2.5	3	3.5	3.6	3.7	3.8	3.9	4	4.1	4.2	4.3	4.4	4.5	5	5.5	6	6.5	7	7.5	8	8.5	9	9.5	10	];
		1	y71=[	0	0.0216	0.0318	0.0615	0.0925	0.1218	0.1687	0.2764	0.3166	0.3495	0.3796	0.4341	0.5342	0.559	0.5792	0.6434	0.6809	0.7623	0.8713	0.9426	0.9767	1	1	1	1	1	1	1	1	];
		2	y72=[	0	0.022	0.0309	0.0435	0.073	0.1066	0.1626	0.2846	0.3283	0.3451	0.3782	0.4526	0.5183	0.5734	0.6241	0.6685	0.7012	0.7483	0.8197	0.9322	0.9687	0.9869	1	1	1	1	1	1	1	];
		3	y73=[	0	0.0211	0.0321	0.0645	0.0925	0.1243	0.1605	0.2076	0.2597	0.3334	0.3796	0.4394	0.5164	0.5761	0.5912	0.6571	0.6799	0.7878	0.8808	0.9737	1	1	1	1	1	1	1	1	1	];
		4	y74=[	0	0.0211	0.03	0.0409	0.0624	0.0952	0.171	0.2481	0.2756	0.3401	0.3733	0.4216	0.5073	0.5334	0.5964	0.6202	0.6627	0.6962	0.8339	0.9432	0.992	1	1	1	1	1	1	1	1	];
		5	y75=[	0	0.0215	0.0314	0.0617	0.0921	0.1176	0.1757	0.2119	0.2752	0.3654	0.3951	0.4148	0.5121	0.5615	0.5878	0.6426	0.6724	0.7619	0.8555	0.9255	0.9635	0.9911	1	1	1	1	1	1	1	];
		6	y76=[	0	0.0204	0.0305	0.0607	0.0917	0.1147	0.1657	0.2174	0.2632	0.3552	0.3677	0.4237	0.5068	0.5387	0.5691	0.6282	0.6516	0.6815	0.8204	0.9337	0.9845	1	1	1	1	1	1	1	1	];
	9	Px	x9=[	0	0.5	1	1.5	2	2.5	3	3.5	3.6	3.7	3.8	3.9	4	4.1	4.2	4.3	4.4	4.5	5	5.5	6	6.5	7	7.5	8	8.5	9	9.5	10	];
		1	y91=[	0	0.0188	0.0312	0.0426	0.0627	0.0967	0.1638	0.2737	0.3134	0.3487	0.4053	0.4333	0.5142	0.5716	0.6283	0.643	0.6983	0.7569	0.7881	0.8752	0.9723	0.9971	1	1	1	1	1	1	1	];
		2	y92=[	0	0.0181	0.0322	0.0439	0.0642	0.1015	0.1692	0.2786	0.3011	0.3431	0.4058	0.4432	0.4958	0.5746	0.6324	0.6296	0.6722	0.7291	0.8888	0.901	0.9497	0.9849	1	1	1	1	1	1	1	];
		3	y93=[	0	0.0188	0.0296	0.0428	0.0603	0.0922	0.1687	0.2829	0.3006	0.3587	0.3836	0.4109	0.4894	0.564	0.6066	0.6226	0.6627	0.738	0.7676	0.8835	0.9782	1	1	1	1	1	1	1	1	];
		4	y94=[	0	0.0189	0.0313	0.0427	0.0611	0.0922	0.1694	0.2827	0.3218	0.33	0.4184	0.4359	0.511	0.5587	0.6048	0.6096	0.665	0.7066	0.7969	0.8784	0.9569	0.9931	1	1	1	1	1	1	1	];
		5	y95=[	0	0.0191	0.0317	0.0403	0.0593	0.0947	0.1578	0.2713	0.3115	0.3583	0.4065	0.4679	0.5317	0.594	0.6065	0.6355	0.6782	0.74	0.802	0.8728	0.9428	0.9788	0.9989	1	1	1	1	1	1	];
		6	y96=[	0	0.0182	0.0311	0.0422	0.0614	0.0913	0.1563	0.2646	0.2951	0.3282	0.3984	0.4277	0.5051	0.5701	0.5966	0.6316	0.6594	0.7399	0.7644	0.8837	0.9676	0.9798	0.9982	1	1	1	1	1	1	];
	11	Px	xa=[	0	0.5	1	1.5	2	2.5	3	3.5	3.6	3.7	3.8	3.9	4	4.1	4.2	4.3	4.4	4.5	5	5.5	6	6.5	7	7.5	8	8.5	9	9.5	10	];
		1	ya1=[	0	0.0185	0.0197	0.0335	0.0527	0.0823	0.1153	0.2365	0.2619	0.3412	0.3952	0.4599	0.5161	0.5429	0.6445	0.683	0.7594	0.8259	0.958	0.9941	1	1	1	1	1	1	1	1	1	];
		2	ya2=[	0	0.0179	0.0186	0.0323	0.0508	0.0858	0.1098	0.2465	0.262	0.3469	0.4119	0.4597	0.5309	0.552	0.6459	0.6566	0.7423	0.8032	0.9499	0.9847	1	1	1	1	1	1	1	1	1	];
		3	ya3=[	0	0.0194	0.0201	0.0316	0.0551	0.0859	0.1195	0.2283	0.2647	0.3261	0.411	0.4417	0.5191	0.5682	0.625	0.6857	0.7671	0.8125	0.9738	1	1	1	1	1	1	1	1	1	1	];
		4	ya4=[	0	0.0175	0.0206	0.0318	0.0522	0.0824	0.1149	0.2385	0.2556	0.3458	0.4071	0.4518	0.524	0.5461	0.6476	0.6494	0.7323	0.7805	0.9532	0.9777	0.9906	1	1	1	1	1	1	1	1	];
		5	ya5=[	0	0.0189	0.0196	0.0329	0.0498	0.0813	0.1096	0.2481	0.2489	0.3379	0.3727	0.4617	0.5088	0.5361	0.6174	0.6694	0.7651	0.8243	0.9516	0.9939	1	1	1	1	1	1	1	1	1	];
		6	ya6=[	0	0.0184	0.0199	0.0339	0.0504	0.0802	0.1192	0.2294	0.2657	0.3508	0.382	0.4759	0.503	0.5488	0.6643	0.6878	0.7226	0.7879	0.9551	1	1	1	1	1	1	1	1	1	1	];
TT	1	Px	x1=[	0	0.5	1	1.5	1.6	1.7	1.8	1.9	2	2.1	2.2	2.3	2.4	2.5	3	3.5	4	4.5	5	5.5	6	6.5	7	7.5	8	8.5	9	9.5	10	];
		1	y11=[	0	0.0214	0.123	0.221	0.3218	0.3946	0.4344	0.4856	0.5205	0.5843	0.6578	0.7214	0.7901	0.8456	0.9225	0.9437	0.9772	0.9991	1	1	1	1	1	1	1	1	1	1	1	];
		2	y12=[	0	0.0211	0.1233	0.2115	0.3144	0.3962	0.4278	0.4719	0.5128	0.5755	0.67	0.7161	0.7687	0.8238	0.8973	0.9489	0.9736	0.9925	1	1	1	1	1	1	1	1	1	1	1	];
		3	y13=[	0	0.0218	0.1245	0.2288	0.3372	0.3765	0.4185	0.4986	0.5158	0.5825	0.6424	0.7155	0.8106	0.8554	0.9324	0.97	0.9898	1	1	1	1	1	1	1	1	1	1	1	1	];
		4	y14=[	0	0.0216	0.1183	0.2124	0.3354	0.4101	0.4517	0.4706	0.5235	0.6086	0.6513	0.6855	0.7672	0.8491	0.9374	0.9782	1	1	1	1	1	1	1	1	1	1	1	1	1	];
		5	y15=[	0	0.0224	0.1192	0.2132	0.3228	0.4009	0.4444	0.4633	0.5385	0.6014	0.6324	0.6832	0.7546	0.8419	0.9364	0.9437	0.9654	0.9899	0.9971	0.9992	1	1	1	1	1	1	1	1	1	];
		6	y16=[	0	0.0211	0.123	0.223	0.3182	0.3941	0.41	0.4703	0.5138	0.578	0.6633	0.7106	0.7697	0.8953	0.9279	0.9614	0.984	1	1	1	1	1	1	1	1	1	1	1	1	];
	3	Px	x3=[	0	0.5	1	1.5	1.6	1.7	1.8	1.9	2	2.1	2.2	2.3	2.4	2.5	3	3.5	4	4.5	5	5.5	6	6.5	7	7.5	8	8.5	9	9.5	10	];
		1	y31=[	0	0.02	0.133	0.2587	0.3469	0.3882	0.4085	0.4619	0.4997	0.5716	0.6384	0.7055	0.7659	0.8178	0.9064	0.9323	0.9571	0.9682	0.9864	1	1	1	1	1	1	1	1	1	1	];
		2	y32=[	0	0.0198	0.1343	0.2571	0.3478	0.4022	0.4108	0.4801	0.5232	0.5738	0.6285	0.685	0.7373	0.7796	0.8591	0.9292	0.9629	0.987	1	1	1	1	1	1	1	1	1	1	1	];
		3	y33=[	0	0.02	0.137	0.2626	0.3429	0.3756	0.3873	0.4822	0.5066	0.5771	0.6094	0.6705	0.7606	0.8143	0.9095	0.9431	0.987	1	1	1	1	1	1	1	1	1	1	1	1	];
		4	y34=[	0	0.0197	0.1355	0.246	0.3275	0.3804	0.4203	0.4832	0.5146	0.5635	0.6193	0.6843	0.7308	0.7779	0.8836	0.9285	0.9514	0.9629	0.9813	0.997	1	1	1	1	1	1	1	1	1	];
		5	y35=[	0	0.0196	0.131	0.2556	0.3355	0.3741	0.4034	0.4505	0.5097	0.5529	0.6208	0.7098	0.7697	0.8051	0.8867	0.9182	0.9282	0.9556	0.9879	1	1	1	1	1	1	1	1	1	1	];
		6	y36=[	0	0.021	0.1285	0.2469	0.3633	0.3758	0.4284	0.4722	0.491	0.5974	0.6354	0.6677	0.7264	0.8011	0.903	0.9187	0.929	0.9535	0.9794	0.9806	0.9913	1	1	1	1	1	1	1	1	];
	5	Px	x5=[	0	0.5	1	1.5	1.6	1.7	1.8	1.9	2	2.1	2.2	2.3	2.4	2.5	3	3.5	4	4.5	5	5.5	6	6.5	7	7.5	8	8.5	9	9.5	10	];
		1	y51=[	0	0.02	0.1	0.274	0.3125	0.3575	0.3962	0.4422	0.5022	0.5668	0.6033	0.6587	0.701	0.7516	0.9174	0.9628	0.9852	1	1	1	1	1	1	1	1	1	1	1	1	];
		2	y52=[	0	0.019	0.1048	0.2772	0.2954	0.3611	0.4106	0.4634	0.4891	0.5689	0.6251	0.6489	0.6906	0.7806	0.875	0.9827	0.988	0.9944	1	1	1	1	1	1	1	1	1	1	1	];
		3	y53=[	0	0.0201	0.1016	0.267	0.3243	0.3736	0.4101	0.4427	0.5193	0.5496	0.619	0.6734	0.6934	0.7603	0.9418	0.9595	0.93	0.9887	0.987	0.9691	1	1	1	1	1	1	1	1	1	];
		4	y54=[	0	0.0195	0.0941	0.2678	0.3255	0.3376	0.396	0.4348	0.4806	0.5538	0.5785	0.6383	0.6817	0.7468	0.8886	0.9097	0.9645	0.9746	1	1	1	1	1	1	1	1	1	1	1	];
		5	y55=[	0	0.0201	0.0978	0.2603	0.3121	0.3736	0.3855	0.464	0.5224	0.5574	0.607	0.6613	0.7147	0.7163	0.9487	0.9327	1	1	1	1	1	1	1	1	1	1	1	1	1	];
		6	y56=[	0	0.0195	0.0962	0.2746	0.3033	0.3556	0.3824	0.4229	0.527	0.5677	0.6291	0.6557	0.7229	0.7315	0.9193	0.9595	1	1	1	1	1	1	1	1	1	1	1	1	1	];
	7	Px	x7=[	0	0.5	1	1.5	1.6	1.7	1.8	1.9	2	2.1	2.2	2.3	2.4	2.5	3	3.5	4	4.5	5	5.5	6	6.5	7	7.5	8	8.5	9	9.5	10	];
		1	y71=[	0	0.0198	0.1	0.2792	0.3485	0.3889	0.4339	0.4732	0.5094	0.5689	0.6146	0.688	0.7612	0.8178	0.9384	0.9736	0.9836	0.998	1	1	1	1	1	1	1	1	1	1	1	];
		2	y72=[	0	0.0193	0.0944	0.2838	0.3443	0.4007	0.4335	0.4477	0.5301	0.5721	0.59	0.6738	0.7212	0.8021	0.964	0.9793	0.9873	0.9971	1	1	1	1	1	1	1	1	1	1	1	];
		3	y73=[	0	0.0194	0.1048	0.2919	0.3623	0.3819	0.423	0.4453	0.5166	0.546	0.6279	0.6871	0.7442	0.7845	0.9585	0.97	0.9841	0.9935	1	1	1	1	1	1	1	1	1	1	1	];
		4	y74=[	0	0.0191	0.102	0.2755	0.3434	0.3668	0.4212	0.4795	0.5327	0.5901	0.6432	0.6824	0.7227	0.823	0.9076	0.9452	0.9671	0.9838	0.9992	1	1	1	1	1	1	1	1	1	1	];
		5	y75=[	0	0.0204	0.0982	0.2661	0.3315	0.3681	0.4067	0.4591	0.5282	0.5507	0.6022	0.6921	0.7553	0.78	0.8839	0.9258	0.9589	1	1	1	1	1	1	1	1	1	1	1	1	];
		6	y76=[	0	0.0203	0.1021	0.2748	0.3549	0.376	0.4215	0.4541	0.5117	0.5931	0.6408	0.719	0.7022	0.7943	0.9129	0.9573	1	1	1	1	1	1	1	1	1	1	1	1	1	];
	9	Px	x9=[	0	0.5	1	1.5	1.6	1.7	1.8	1.9	2	2.1	2.2	2.3	2.4	2.5	3	3.5	4	4.5	5	5.5	6	6.5	7	7.5	8	8.5	9	9.5	10	];
		1	y91=[	0	0.0198	0.15	0.2834	0.3683	0.401	0.4799	0.4927	0.5102	0.5645	0.6123	0.6736	0.7199	0.7748	0.9106	0.9534	0.9832	0.996	1	1	1	1	1	1	1	1	1	1	1	];
		2	y92=[	0	0.0186	0.1552	0.2862	0.3661	0.4051	0.437	0.4803	0.5245	0.5507	0.5761	0.6426	0.6973	0.7381	0.9118	0.9316	0.9892	0.9943	1	1	1	1	1	1	1	1	1	1	1	];
		3	y93=[	0	0.0197	0.152	0.2809	0.3715	0.4014	0.4718	0.4912	0.5335	0.5725	0.6155	0.6796	0.7316	0.7649	0.8858	0.9912	1.0061	0.9665	0.9474	1	1	1	1	1	1	1	1	1	1	];
		4	y94=[	0	0.0201	0.1559	0.2846	0.3542	0.3951	0.4733	0.494	0.4902	0.543	0.6061	0.6604	0.7268	0.7536	0.8917	0.9037	0.9558	0.9785	0.9953	1	1	1	1	1	1	1	1	1	1	];
		5	y95=[	0	0.0195	0.1434	0.2725	0.3492	0.4114	0.4487	0.5044	0.5255	0.5624	0.6141	0.6451	0.7156	0.7622	0.9063	0.9717	0.9881	1	1	1	1	1	1	1	1	1	1	1	1	];
		6	y96=[	0	0.0202	0.1491	0.2916	0.354	0.4152	0.4556	0.506	0.5173	0.5428	0.6373	0.6479	0.7151	0.7554	0.9147	0.9571	0.9628	0.9794	1	1	1	1	1	1	1	1	1	1	1	];
	11	Px	xa=[	0	0.5	1	1.5	1.6	1.7	1.8	1.9	2	2.1	2.2	2.3	2.4	2.5	3	3.5	4	4.5	5	5.5	6	6.5	7	7.5	8	8.5	9	9.5	10	];
		1	ya1=[	0	0.0202	0.1	0.2816	0.3388	0.3837	0.4218	0.4768	0.5264	0.5983	0.6336	0.6976	0.7731	0.8006	0.9058	0.9494	0.9876	1	1	1	1	1	1	1	1	1	1	1	1	];
		2	ya2=[	0	0.0207	0.0958	0.285	0.3342	0.3617	0.4068	0.4856	0.5361	0.5975	0.6402	0.6862	0.7531	0.8196	0.9264	0.961	0.9841	1	1	1	1	1	1	1	1	1	1	1	1	];
		3	ya3=[	0	0.0196	0.1037	0.277	0.342	0.3919	0.4449	0.4867	0.5433	0.5815	0.6506	0.696	0.7365	0.7556	0.9466	0.9769	1	1	1	1	1	1	1	1	1	1	1	1	1	];
		4	ya4=[	0	0.0206	0.0976	0.2677	0.3406	0.3765	0.4186	0.4795	0.5497	0.6026	0.6405	0.7113	0.7352	0.8038	0.917	0.9435	1	1	1	1	1	1	1	1	1	1	1	1	1	];
		5	ya5=[	0	0.02	0.0969	0.2955	0.3425	0.3961	0.4382	0.456	0.5143	0.5947	0.6393	0.7236	0.7478	0.8253	0.9225	0.9788	0.9966	1	1	1	1	1	1	1	1	1	1	1	1	];
		6	ya6=[	0	0.0192	0.1048	0.2675	0.3231	0.373	0.4193	0.495	0.55	0.6152	0.6679	0.6827	0.7807	0.8167	0.9479	0.9556	1	1	1	1	1	1	1	1	1	1	1	1	1	];
