# Supplementary material for: Weak Tradeoff and Strong Segmentation Among Plant Hydraulic Traits During Seasonal Variation in Four Woody Species
Source: Front Plant Sci. 2020 Nov 24;11:585674. doi: 10.3389/fpls.2020.585674 (PMC7732674; doi:10.3389/fpls.2020.585674)
Supplement: Supplementary file 3 [file Data_Sheet_1.ZIP › Water status traits.xlsx]

## Sheet: Water status traits
	Quercus acutissima Carr.								Robinia pseudoacacia L.							Vitex negundo L. var. heterophylla (Franch.) Rehd.							Rhus typhina L.
		PS	TT	PS	TT	PS	TT		PS	TT	PS	TT	PS	TT		PS	TT	PS	TT	PS	TT		PS	TT	PS	TT	PS	TT
Month	Sample	Ψmd	Ψmd	RWC	RWC	Ks	Ks		Ψmd	Ψmd	RWC	RWC	Ks	Ks		Ψmd	Ψmd	RWC	RWC	Ks	Ks		Ψmd	Ψmd	RWC	RWC	Ks	Ks
7	1	-0.05	-0.06	0.93	0.88	22.84	11.96		-0.03	-0.08	0.77	0.86	54.4	21.2		-0.03	-0.25	0.91	0.93	11.31	9.75		-0.03	-0.26	0.94	0.8	10.97	9.05
	2	-0.02	-0.09	0.97	0.86	30.7	17.85		-0.02	-0.09	0.87	0.78	53.2	28		-0.04	-0.11	0.87	0.87	13.99	16.66		-0.04	-0.1	0.86	0.96	14.66	17.07
	3	-0.02	-0.09	0.82	0.92	30.6	20.67		-0.04	-0.08	0.78	0.91	45.6	16.4		-0.03	-0.1	1	0.85	11.76	12.64		-0.03	-0.1	0.97	0.89	11.56	12.89
	4	-0.03	-0.09	0.94	0.92	20.26	11.78		-0.03	-0.06	0.88	0.85	69.8	23.6		-0.03	-0.1	0.84	0.91	10.1	11.61		-0.03	-0.1	0.89	0.99	9.68	12.18
	5	-0.04	-0.09	1	0.88	21.79	17.03		-0.04	-0.1	0.97	0.9	66	47.8		-0.04	-0.1	0.98	0.82	9.34	7.92		-0.04	-0.1	0.9	0.92	8.69	8.55
	6	-0.01	-0.05	0.98	0.98	24.97	24.01		-0.03	-0.06	0.89	0.93	49.2	23.2		-0.03	-0.21	0.9	0.92	6.7	7.06		-0.03	-0.21	0.91	0.91	7.37	6.48
	7	-0.01	-0.09	0.85	0.99	21.98	17.17		-0.04	-0.06	0.86	0.88	48.8	28		-0.02	-0.29	0.84	0.88	8.08	7.21		-0.02	-0.29	0.86	0.88	8.48	7.42
	8	-0.03	-0.06	0.91	0.94	54.09	33.18		-0.05	-0.08	0.82	0.84	49.6	27.6		-0.05	-0.2	0.92	0.93	18.01	20.01		-0.05	-0.22	0.97	0.95	18.67	19.54
	9	-0.05	-0.07	0.91	0.87	32.97	18.32		-0.02	-0.06	0.81	0.95	52.6	25.1		-0.03	-0.25	0.88	0.95	7.89	9.39		-0.03	-0.25	0.82	0.96	7.8	8.92
	10	-0.03	-0.09	0.88	0.89	37.9	19.14		-0.05	-0.05	0.8	1	45.2	20.6		-0.04	-0.15	0.97	0.91	11.46	11.82		-0.04	-0.14	0.95	0.85	12.25	12.4
	11	-0.04	-0.1	0.86	0.86	23.24	20.39		-0.03	-0.1	0.83	0.85	61.2	30.2		-0.03	-0.13	0.88	0.99	7.84	7.2		-0.03	-0.13	0.97	0.94	7.76	6.98
	12	-0.03	-0.09	0.91	0.85	17.92	10.73		-0.04	-0.1	0.89	0.89	50.6	46		-0.02	-0.2	0.8	0.9	29.34	26.67		-0.02	-0.2	0.85	0.94	29.05	27.33
	13	-0.02	-0.07	0.91	0.9	44.4	24.39		-0.02	-0.07	0.76	0.9	60.6	25.7		-0.01	-0.19	0.86	0.82	10.39	10.49		-0.01	-0.17	0.84	0.94	10.66	9.55
	14	-0.03	-0.06	0.85	0.83	24.35	12.95		-0.03	-0.05	0.91	0.93	46.6	22		-0.02	-0.19	0.91	0.9	6.03	6.34		-0.02	-0.19	0.98	0.88	5.83	6.2
	15	-0.03	-0.07	0.9	0.91	22.03	12.45		-0.04	-0.08	0.72	0.91	85.4	22.8		-0.03	-0.12	0.91	0.89	6.82	8.53		-0.03	-0.12	0.97	0.91	6.8	8.62
8	1	-0.02	-0.1	0.85	0.9	17.74	16.74		-0.03	-0.4	0.91	0.94	55	46.3		-0.11	-0.06	0.81	0.92	5.53	6.51		-0.11	-0.06	0.85	0.88	5.08	7.09
	2	-0.03	-0.2	0.9	0.86	20.37	10.5		-0.03	-0.36	0.97	0.98	73.2	43.5		-0.03	-0.14	0.8	0.91	10.87	9.06		-0.03	-0.13	0.88	0.78	10.08	9.22
	3	-0.03	-0.22	0.9	0.75	18.13	12.86		-0.05	-0.33	0.9	0.93	53.2	31.2		-0.19	-0.29	0.84	0.87	6.06	7.05		-0.2	-0.29	0.86	0.96	6.53	7.4
	4	-0.04	-0.17	0.8	0.79	42.17	29.29		-0.05	-0.31	0.87	0.94	86.6	43		-0.04	-0.13	0.92	0.8	7.55	8.78		-0.04	-0.12	0.86	0.85	7.23	8.79
	5	-0.03	-0.18	0.74	0.93	31.99	20.12		-0.03	-0.29	0.89	0.92	55.6	22.4		-0.07	-0.37	0.8	0.81	6.74	8.02		-0.07	-0.37	0.94	0.83	6.74	7.92
	6	-0.04	-0.3	0.92	0.91	31.71	17.14		-0.04	-0.28	0.83	0.81	57	47.4		-0.06	-0.27	0.88	0.81	7.02	7.24		-0.06	-0.27	0.81	0.81	6.91	6.93
	7	-0.02	-0.21	0.9	0.87	20.52	14.25		-0.02	-0.27	0.96	0.91	75.6	39.5		-0.06	-0.15	0.85	0.88	8.89	7.54		-0.06	-0.15	0.92	0.9	9.22	8.21
	8	-0.01	-0.19	0.86	0.74	37.09	20.49		-0.02	-0.23	0.76	0.93	88.4	44.2		-0.09	-0.2	0.87	0.85	9.71	8.23		-0.1	-0.2	0.82	0.85	10.29	8.01
	9	-0.03	-0.07	0.91	0.92	59.61	40.01		-0.03	-0.23	0.81	0.92	59	48.1		-0.18	-0.06	0.93	0.86	8.36	8.44		-0.17	-0.06	0.89	0.77	7.76	8.93
	10	-0.02	-0.39	0.9	0.81	33.66	32.36		-0.01	-0.22	0.85	0.97	84.6	34.2		-0.12	-0.12	0.8	0.88	9.38	10.54		-0.12	-0.12	0.91	0.93	9.45	10.43
	11	-0.04	-0.39	0.85	0.74	32.37	23.46		-0.02	-0.21	0.86	0.89	64	29.1		-0.11	-0.14	0.77	0.81	9.17	10.79		-0.1	-0.13	0.95	0.81	9.34	10.99
	12	-0.04	-0.15	0.87	0.92	18.26	14.72		-0.04	-0.13	0.89	1	67.4	31.2		-0.13	-0.33	0.87	0.84	7.01	7.97		-0.13	-0.34	0.88	0.87	6.59	8.07
	13	-0.05	-0.17	0.88	0.84	25.97	19.97		-0.01	-0.12	0.87	0.99	55.2	43.3		-0.13	-0.4	0.92	0.8	10.45	10.89		-0.12	-0.39	0.81	0.89	9.5	10.88
	14	-0.03	-0.13	0.82	0.91	22.11	14.55		-0.04	-0.11	0.89	0.92	72.8	34.8		-0.19	-0.3	0.84	0.9	7.27	8.86		-0.2	-0.29	0.81	0.83	7.21	9.21
	15	-0.02	-0.25	0.88	0.9	19.45	9.82		-0.05	-0.11	0.82	0.83	57.4	17.5		-0.02	-0.33	0.9	0.82	7.99	7.91		-0.02	-0.34	0.86	0.87	7.88	8.45
9	1	-4.65	-4.99	0.94	0.81	7.95	5.68		-4.56	-5.96	0.87	0.89	33.12	4.75		-4.96	-3.82	0.83	0.94	7.99	6.71		-5.1	-3.47	0.92	0.91	8.38	6.83
	2	-4.59	-4.63	0.87	0.93	10.22	5.41		-4.5	-5.83	0.96	0.87	36	7.15		-4.43	-3.02	0.87	0.86	4.97	5.98		-4.43	-2.89	0.91	0.8	4.98	6.09
	3	-4.31	-4.62	0.94	0.85	5.83	4.32		-4.17	-5.66	0.95	0.87	32.16	7.55		-4.18	-3.02	0.86	0.95	6.69	6.82		-4.16	-3.16	0.95	0.95	6.96	6.68
	4	-4.22	-4.47	0.92	0.87	13.58	7.22		-4.17	-5.41	0.85	0.89	39.36	8.25		-4.02	-4.69	0.92	0.91	5.55	5.97		-4.01	-4.95	0.86	0.85	5.71	5.43
	5	-4.2	-4.46	0.93	0.91	9.85	6.75		-3.69	-5.21	0.9	0.84	29.76	6.55		-3.87	-3.25	0.96	0.85	6.81	6.08		-4.06	-3.28	0.86	0.89	7.29	6.63
	6	-4.19	-4.02	0.89	0.89	4.95	4.16		-3.55	-5.18	1	0.88	37.44	34.4		-3.83	-2.59	0.9	0.89	5.79	6.65		-3.88	-2.4	0.92	0.85	5.79	7.02
	7	-4.12	-3.97	0.92	0.95	17.08	12.47		-3.21	-4.18	0.92	0.86	30.72	5.15		-3.8	-4.45	0.93	0.8	7.49	7.06		-4.18	-4.45	0.84	0.85	7.42	7.38
	8	-4.11	-3.65	0.91	0.96	31.56	15.94		-3.16	-3.79	0.89	0.88	38.4	6.05		-3.4	-4.49	0.99	0.87	6.61	5.96		-3.3	-4.04	0.85	0.8	6.08	6.08
	9	-2.78	-3.58	0.93	0.94	19.59	14.19		-3.15	-3.65	0.96	0.86	44.64	10.45		-3.29	-5	0.85	0.98	9.22	8.95		-3.15	-5.1	0.89	0.94	9.19	8.98
	10	-2.61	-3.46	0.92	0.95	10.49	5.25		-2.88	-3.62	0.93	0.89	32.16	8.45		-3.22	-3.63	0.97	0.95	6.08	7.33		-3.16	-3.61	0.86	0.85	5.77	7.28
	11	-2.5	-3.33	0.96	0.87	15.94	8.8		-2.6	-3.29	0.9	0.75	39.84	9		-3.18	-2.19	0.93	0.93	10.73	9.76		-3.17	-2.15	0.86	0.86	10.84	9.77
	12	-2.23	-3.27	0.96	0.89	11.38	6.5		-2	-3.05	0.9	0.95	33.6	10.7		-2.98	-2.94	0.82	0.88	10.2	9.62		-2.91	-2.91	0.94	0.86	10.4	10.09
	13	-1.38	-2.61	0.88	0.9	10.9	7.08		-1.67	-2.96	0.9	0.87	26.88	4.65		-2.95	-3.68	0.88	0.92	11.45	9.54		-2.91	-3.58	0.95	0.79	11.73	9.16
	14	-1.28	-2.26	0.95	0.99	4.08	3.78		-1.63	-2.76	0.86	0.82	56.64	22.4		-2.74	-3.74	0.95	0.83	5.62	6.7		-2.86	-3.52	0.89	0.84	5.84	6.75
	15	-1.06	-2.18	0.8	0.94	11.36	6.53		-1.6	-2.36	0.94	0.79	12	4.4		-1.35	-3.85	0.85	0.94	6.39	6.15		-1.31	-3.87	0.89	0.85	6.45	6.2
10	1	-2.55	-6.11	0.84	0.94	5.94	3.54		-3.12	-5.33	0.95	0.81	5.1	1.36		-2.85	-6.94	0.94	0.87	1.58	1.61		-2.88	-7.15	0.86	0.87	1.64	1.77
	2	-2.86	-5.53	0.9	0.92	12.92	7.93		-2.59	-5.61	0.89	0.89	3.4	1.68		-2.88	-5.46	0.84	0.86	3.38	3.21		-2.99	-5.22	0.99	0.81	3.46	3.27
	3	-1.62	-5.48	0.97	0.87	20.36	10.66		-2.58	-5.28	0.88	0.97	10.2	0.96		-1.57	-6.25	0.88	0.95	1.55	1.53		-1.55	-6.19	0.85	0.85	1.59	1.62
	4	-1.74	-5.36	0.86	0.86	9.7	4.92		-2.52	-5.39	0.85	0.89	6.8	3.9		-1.86	-4.42	0.78	0.86	1.56	1.52		-1.8	-4.36	0.9	0.89	1.45	1.62
	5	-2.1	-5.32	0.85	0.95	3.25	3.06		-2.48	-5.38	0.96	0.94	4.08	0.96		-3	-7.34	0.81	0.76	3.15	3.06		-3.04	-7.33	0.92	0.88	3.01	3.02
	6	-2.58	-5.04	0.84	0.88	8.45	5.28		-2.38	-5.5	0.86	0.83	4.08	2.04		-1.51	-4.92	0.97	0.84	1.81	1.52		-1.46	-4.9	0.99	0.78	1.84	1.5
	7	-2.89	-4.91	0.9	0.9	8.4	4.82		-2.19	-5.61	0.97	0.84	3.06	4.64		-2.9	-6.23	0.9	0.91	2.09	1.95		-2.84	-6.53	0.97	0.91	2.23	1.79
	8	-1.88	-4.66	0.83	0.92	8.14	4.68		-2.14	-5.59	0.89	0.81	5.78	2.98		-1.82	-5.86	0.81	0.96	1.43	1.54		-1.82	-5.78	0.84	0.97	1.39	1.68
	9	-1.87	-4.64	0.93	0.88	7.53	4.92		-2.08	-5.64	0.86	0.97	5.61	2.78		-2.16	-7.39	0.94	0.78	1.9	2.21		-2.03	-7.46	0.86	0.74	1.88	2.09
	10	-2.83	-4.46	0.83	0.81	2.97	2.09		-2.06	-5.57	0.79	0.88	13.77	3.56		-2.45	-5.3	0.94	0.93	2.47	2.77		-2.59	-5.19	0.82	0.9	2.32	2.77
	11	-1.95	-4.42	0.85	0.85	7.59	7.16		-2.05	-5.44	0.96	0.93	3.23	1.1		-2.23	-4.13	0.9	0.9	1.49	1.75		-2.23	-4.13	0.88	0.87	1.34	1.85
	12	-2.06	-3.97	0.92	0.87	20.92	12.6		-2.04	-5.41	0.92	0.86	2.55	1.52		-2.9	-6.58	0.81	0.97	3.91	4.16		-2.98	-6.66	0.91	0.99	3.56	4.06
	13	-2.01	-3.73	0.89	0.94	15.13	9.34		-2	-5.47	0.82	0.88	9.69	2.76		-2.72	-5.38	0.82	0.74	2.97	2.68		-2.71	-5.14	0.85	0.83	3.01	2.67
	14	-1.74	-3.7	0.88	0.93	4.21	3.48		-1.93	-5.43	0.94	0.85	12.07	7.18		-2.92	-5.85	0.87	0.83	2.94	2.65		-3.07	-6.31	0.91	0.86	2.88	2.69
	15	-2.65	-3.23	0.99	0.9	10.37	6.73		-1.91	-5.51	0.85	0.85	3.91	1		-2.07	-4.83	0.83	0.86	1.67	1.53		-1.88	-4.82	0.91	0.75	1.64	1.62
11	1	-5.13	-5.92	1	0.97	2.05	1.23		-6.17	-6.17	0.93	0.7	3.45	0.68		-7.9	-7.68	0.9	0.97	0.87	0.89		-8.05	-7.06	0.9	0.79	0.88	0.81
	2	-5.63	-6.82	0.85	0.76	4.59	2.8		-5.61	-6.49	0.94	0.43	3.75	0.84		-7.65	-8.05	0.85	0.83	0.81	0.91		-7.96	-8.26	0.88	0.83	0.77	0.87
	3	-5.6	-6.89	0.82	0.89	7.03	3.63		-6.73	-6.64	0.83	0.44	3.35	0.48		-7.36	-7.13	0.85	0.9	0.86	0.94		-7.19	-7.32	0.88	0.88	0.89	0.92
	4	-5.65	-6.34	0.92	0.79	2.45	1.66		-5.7	-6.61	0.85	0.61	4.1	1.95		-7.17	-7.43	0.86	0.9	0.33	0.28		-7.45	-7.16	0.96	0.82	0.34	0.27
	5	-4.74	-6.94	0.79	0.84	2.17	1.1		-6.63	-6.74	0.9	0.47	3.1	0.48		-7.2	-7.49	0.95	0.86	0.55	0.69		-7.76	-7.42	0.86	0.89	0.56	0.74
	6	-5.8	-6.82	0.94	0.8	1.9	1.74		-5.74	-5.98	0.88	0.6	3.9	1.02		-7.02	-7.61	0.92	0.86	0.41	0.36		-6.71	-8.14	0.94	0.94	0.42	0.36
	7	-4.8	-6.85	0.9	0.77	2.17	1.5		-5.6	-6.8	0.93	0.43	3.2	2.32		-7.87	-7.06	0.93	0.93	0.71	0.77		-7.7	-6.99	0.87	0.89	0.68	0.75
	8	-4.66	-6.53	0.95	0.88	2.4	1.72		-7.07	-6.03	0.78	0.79	4	1.49		-6.54	-6.53	0.86	0.83	1.1	0.97		-6.54	-6.41	0.86	0.87	1.02	1
	9	-4.92	-6.17	0.94	0.85	2.26	1.48		-5.8	-6.24	0.86	0.81	4.65	1.39		-6.91	-7.62	0.96	0.81	0.85	0.89		-6.67	-7.98	0.92	0.76	0.85	0.85
	10	-5.29	-5.94	0.93	0.77	1.06	0.65		-6.3	-7	0.91	0.42	3.35	1.78		-6.58	-7.32	0.94	0.92	0.05	0.06		-6.84	-7.61	0.83	0.86	0.05	0.05
	11	-5.25	-6.74	0.85	0.85	4.49	2.31		-6.96	-5.94	0.88	0.72	4.15	0.55		-6.69	-7.02	0.9	0.75	0.23	0.24		-6.8	-7.3	0.94	0.85	0.25	0.26
	12	-5.47	-6.6	0.88	0.77	7.02	4.03		-6.06	-6.85	0.88	0.54	3.5	0.76		-7.93	-7.06	0.83	0.82	0.5	0.48		-7.43	-7.26	0.92	0.82	0.45	0.47
	13	-4.77	-6.84	0.96	0.84	5.8	3.33		-6.15	-5.63	0.86	0.78	2.8	1.38		-6.93	-7.68	0.84	0.86	0.36	0.35		-6.64	-7.37	0.89	0.89	0.35	0.33
	14	-4.61	-5.94	1	0.81	2.5	1.25		-6.09	-5.77	0.83	0.47	5.9	3.59		-7.44	-7.36	0.85	0.89	0.12	0.12		-6.91	-7.35	0.87	0.97	0.12	0.12
	15	-5.68	-6.81	0.91	0.93	4.01	2.13		-6.54	-6.95	0.94	0.72	3	0.5		-7.49	-6.74	0.93	0.79	0.63	0.55		-7.56	-6.59	0.87	0.72	0.66	0.58
12	1	-7.43	-7.99	0.86	0.83	1.84	1.38		-9.34	-7.96	0.9	0.59	2.02	0.33		-8.27	-8.09	0.97	1.07	0.67	0.61		-6.79	-6.24	0.93	0.73	0.6	0.51
	2	-8.38	-8.07	0.97	0.7	3.26	2.64		-7	-9.95	1.01	0.46	2.18	0.42		-6.01	-7.5	0.79	0.95	0.48	0.57		-6.49	-7.3	0.81	0.85	0.37	0.48
	3	-10	-8.73	1.04	0.77	6.18	3.75		-8.19	-9.69	0.77	0.37	2.3	0.22		-6.87	-8.51	0.73	0.9	1.01	0.95		-6.57	-8.91	0.82	0.9	0.95	0.92
	4	-9.53	-9.55	0.9	0.79	2.45	1.65		-9.06	-9.4	0.85	0.47	2.1	0.92		-6.22	-5.81	0.77	0.81	0.47	0.44		-6.44	-7.41	0.94	0.81	0.44	0.49
	5	-6.98	-9.66	0.8	0.98	1.99	0.91		-7.93	-9.37	0.99	0.54	1.72	0.27		-6.47	-6.29	0.86	0.77	0.68	0.69		-5.83	-7.26	0.73	0.92	0.69	0.77
	6	-8.41	-9.65	0.95	0.89	2.48	1.76		-8.29	-9.63	0.78	0.56	2.42	0.56		-6.27	-8.31	0.93	0.93	0.51	0.64		-7.1	-8.53	0.89	0.83	0.64	0.54
	7	-7.07	-7.85	0.75	0.85	2.41	1.48		-9.53	-7.31	0.95	0.41	1.52	1.39		-7.27	-6.38	0.9	0.78	0.77	0.76		-7.64	-6.29	0.86	0.84	0.75	0.81
	8	-8.28	-8.36	0.7	0.99	2.74	1.44		-9.28	-7.96	0.92	0.69	2.38	0.61		-6.57	-5.69	0.87	0.89	0.54	0.5		-6.17	-5.93	0.8	0.83	0.59	0.52
	9	-10	-8.94	1.01	0.96	2.49	1.61		-8.25	-9.01	0.93	0.69	2.46	0.61		-6.14	-7.09	0.95	0.94	0.82	0.81		-6.23	-7.1	1	0.8	0.72	0.62
	10	-7.55	-8.8	0.98	0.81	0.94	0.65		-7.87	-7.48	0.73	0.32	2.4	0.87		-6.45	-6.11	1.05	0.86	0.33	0.33		-6.53	-8.09	0.89	0.81	0.3	0.3
	11	-10	-9.5	0.75	0.87	4.4	2.14		-7.96	-7.78	0.87	0.59	2.23	0.24		-6.58	-7.34	0.8	0.8	0.44	0.35		-6.36	-7.7	0.88	0.97	0.47	0.51
	12	-8.32	-8.23	0.81	0.88	7.64	4.91		-10	-9.94	0.97	0.49	1.62	0.43		-7.77	-6.97	0.87	0.78	0.32	0.28		-6.5	-6.27	0.87	0.94	0.22	0.24
	13	-7.38	-9.86	0.95	0.94	4.92	3.53		-7.6	-8.22	0.9	0.49	1.54	0.66		-5.88	-7.59	0.83	0.77	0.67	0.53		-6.38	-7.03	0.82	0.75	0.59	0.57
	14	-7.98	-9.27	0.88	0.97	1.99	1.25		-8.13	-6.82	0.84	0.38	3.22	1.8		-6.55	-6.76	0.81	0.98	0.29	0.45		-6.19	-6.7	0.82	1.05	0.37	0.42
	15	-8.96	-8.64	0.89	0.95	4.09	2.16		-8.61	-7.43	0.98	0.51	1.7	0.29		-7.97	-7.04	0.81	0.97	0.59	0.59		-6.22	-7.79	1	0.9	0.59	0.64
1	1	-10	-10	0.7	0.76	1.8	1.25		-10	-9.56	0.91	0.31	0.3	0		-6.74	-7.13	0.97	0.89	0.38	0.33		-7.2	-7.48	0.73	0.8	0.37	0.36
	2	-10	-10	0.88	0.82	2.57	2.4		-10	-10	0.94	0.47	0.2	0		-5.09	-7.71	0.79	0.99	0.07	0.05		-5.34	-7.4	0.78	0.77	0.07	0.05
	3	-10	-10	0.94	0.74	4.06	3.66		-10	-9.84	0.88	0.36	0.6	0		-6.57	-7.41	0.69	0.91	1.05	0.95		-6.6	-8.15	0.67	0.86	1.09	0.91
	4	-10	-10	0.91	1	2.62	1.56		-10	-10	0.93	0.37	0.4	0		-5.84	-6.08	0.84	0.75	0.62	0.65		-5.54	-6.57	0.91	0.86	0.59	0.64
	5	-10	-10	0.87	0.86	1.59	1.03		-10	-10	0.96	0.63	0.24	0		-5.12	-6.48	0.68	0.88	0.72	0.72		-5.19	-6.15	0.86	0.97	0.76	0.72
	6	-10	-10	0.92	0.86	3.53	1.92		-10	-10	0.9	0.58	0.24	0		-6.24	-8.03	0.86	0.99	0.78	0.91		-6.05	-8.27	0.79	0.81	0.76	0.89
	7	-10	-10	0.85	0.95	1.88	1.72		-10	-9.89	1	0.31	0.18	0		-6.18	-7.11	0.81	0.79	0.85	0.81		-6.8	-7.43	0.96	0.78	0.93	0.8
	8	-10	-10	0.78	0.92	2.53	1.54		-10	-10	0.9	0.49	0.34	0		-5.63	-7.03	0.98	0.82	0.14	0.12		-5.84	-6.75	0.73	0.73	0.13	0.12
	9	-10	-10	0.82	0.99	2.51	1.76		-10	-10	0.9	0.37	0.33	0		-5.37	-8.01	0.73	0.84	0.73	0.62		-5.26	-7.77	0.95	0.68	0.77	0.6
	10	-10	-10	0.79	0.87	1.06	0.77		-9.71	-9.57	0.87	0.35	0.81	0		-6.26	-6.78	0.9	0.83	0.56	0.61		-6.51	-6.98	0.93	0.89	0.52	0.57
	11	-10	-10	0.84	0.9	3.78	2.19		-10	-10	0.8	0.57	0.19	0		-5.81	-7.81	0.82	0.87	0.65	0.61		-5.84	-7.88	0.93	0.9	0.62	0.63
	12	-10	-10	0.82	0.88	8.06	4.45		-10	-10	0.93	0.5	0.15	0		-6.73	-6.4	0.94	0.69	0.05	0.05		-6.46	-6.23	0.74	0.83	0.05	0.05
	13	-10	-10	0.87	0.95	4.07	3.39		-10	-10	0.87	0.35	0.57	0		-5.32	-6.7	0.8	0.87	0.83	0.7		-4.89	-6.23	0.76	0.76	0.88	0.67
	14	-10	-10	0.96	0.93	1.82	1.23		-9.75	-9.81	0.96	0.29	0.71	0		-6.06	-7.98	0.9	0.8	0.56	0.66		-6.28	-7.55	0.83	0.94	0.54	0.7
	15	-10	-10	0.87	0.86	3.77	2.11		-10	-10	0.91	0.3	0.23	0		-6.42	-6.31	0.94	0.99	0.56	0.64		-5.84	-6.62	0.84	0.88	0.57	0.63
2	1	-7.85	-7.87	0.72	0.88	5.23	2.67		-6.75	-8.12	0.86	0.34	1.47	0.37		-5.47	-6.63	0.95	0.71	1.63	1.5		-5.4	-8.38	0.78	0.76	1.58	1.89
	2	-7.22	-9.1	0.98	0.58	5.99	3.53		-10	-7.98	0.86	0.61	1.2	0.19		-5.07	-7.53	0.81	0.94	0.51	0.56		-5.64	-7.36	0.83	0.66	0.68	0.52
	3	-9.41	-10	0.76	0.68	4.69	5.36		-7.69	-6.69	0.67	0.49	1.56	0.13		-4.64	-7.28	0.76	0.85	1.26	1.07		-4.86	-5.84	0.76	0.76	1.14	1.16
	4	-8.81	-9.73	0.95	0.84	6.86	4.82		-8.32	-7.81	0.67	0.36	1.09	0.13		-4.6	-6.27	0.75	0.76	1.77	1.32		-4.59	-6.42	0.92	0.78	1.4	1.54
	5	-7.62	-7.84	0.87	0.81	12.19	9.5		-8.71	-6.78	0.84	0.57	1.3	0.1		-4.75	-6.66	0.68	0.66	1.21	1.53		-4.75	-5.42	0.75	0.99	1.44	1.75
	6	-9.7	-9.5	0.81	0.67	8.1	4.65		-9.55	-6.2	0.9	0.65	1.39	0.66		-4.36	-7.06	0.83	0.83	0.96	1.26		-4.75	-6.68	0.71	0.68	0.88	1.32
	7	-8.98	-10	0.75	0.74	3	3.06		-8.37	-7.74	0.9	0.28	1.24	1.09		-4.17	-4.9	0.73	0.7	1.89	1.46		-4.47	-7.17	0.95	0.87	2.2	1.35
	8	-7.03	-8.37	0.66	0.87	7.1	5.05		-7.08	-7.44	0.69	0.54	1.23	0.33		-4.02	-6.71	0.73	0.77	0.75	0.86		-4.8	-6.42	0.72	0.78	0.88	0.74
	9	-8.85	-8.06	0.72	0.8	10.9	4.86		-8.17	-7.75	0.75	0.46	1.09	0.16		-3.99	-6.65	0.66	0.85	1.79	1.75		-4.1	-6.35	0.85	0.72	2.26	1.97
	10	-9.18	-6.96	0.72	0.86	8.06	4.6		-8.74	-8.04	0.86	0.47	1.3	0.77		-5.19	-6.05	0.84	0.8	1.68	1.45		-4.05	-5.98	0.87	0.91	1.38	1.56
	11	-8.75	-8.29	0.66	0.9	6.88	4.23		-6.8	-8.64	0.75	0.44	1.19	0.62		-4.08	-5.87	0.85	0.61	1.97	1.81		-4	-6.8	0.87	0.85	2.3	1.86
	12	-8.18	-8.96	0.84	0.85	13.29	8.46		-8.81	-7.89	0.79	0.51	0.96	0.25		-4.87	-6.17	0.77	0.63	2.8	2.29		-5	-5.77	0.67	0.86	1.95	2.63
	13	-6.29	-8.37	0.88	0.73	6.57	3.47		-6.57	-7.53	0.82	0.6	1.32	0.33		-3.75	-4.97	0.8	0.67	3.04	2.57		-3.31	-4.49	0.72	0.78	2.69	2.7
	14	-8.39	-8.53	0.85	0.86	5.62	4.93		-7.16	-7.19	0.76	0.43	1.49	1.23		-3.94	-5.24	0.67	0.82	1.61	2.22		-4.17	-6.22	0.64	0.85	1.98	2.25
	15	-9.12	-7.65	0.77	0.95	5.22	3.51		-6.03	-7.59	0.59	0.44	1.17	0.2		-4.56	-5.46	0.71	0.85	1.58	2.02		-3.82	-4.35	0.89	0.77	1.62	1.6
3	1	-4.39	-5.73	0.76	0.82	8.13	4.78		-4.2	-4.51	0.59	0.48	2.28	0.93		-4.83	-6.64	0.75	0.51	2.6	2.99		-4.85	-6.6	0.73	0.73	2.49	3.23
	2	-4.14	-6.14	0.91	0.55	8.14	4.33		-7.92	-3.38	0.5	0.61	2.24	0.38		-4.71	-6.46	0.68	0.64	1.03	1.25		-4.77	-6.37	0.74	0.75	1.09	1.14
	3	-4.41	-6.03	0.66	0.61	6.09	5.48		-3.13	-3.64	0.52	0.77	2.22	0.22		-3.87	-5.98	0.64	0.7	1.42	1.32		-3.82	-6.05	0.76	0.67	1.41	1.25
	4	-4.45	-6.35	0.77	0.6	12.71	8.82		-6.49	-4.63	0.44	0.4	2.18	0.25		-3.71	-5.97	0.73	0.61	2.46	2.56		-3.71	-5.6	0.73	0.83	2.55	2.51
	5	-4.2	-5.68	0.8	0.62	22.88	19.39		-4.48	-3.88	0.8	0.54	2.48	0.21		-3.7	-5.78	0.59	0.59	2.17	2.22		-3.51	-5.66	0.71	0.81	2.12	2.35
	6	-4.43	-5.42	0.75	0.68	11	8.09		-5.18	-3.63	0.71	0.73	2.28	1.16		-3.39	-5.24	0.66	0.67	1.23	1.48		-3.08	-5.43	0.64	0.72	1.3	1.43
	7	-4.22	-5.46	0.49	0.54	5.58	5.07		-4.23	-4.31	0.71	0.33	2.32	1.84		-3.36	-5.02	0.8	0.68	2.8	2.57		-3.59	-4.84	0.78	0.85	2.77	2.44
	8	-4.01	-6.09	0.57	0.76	11.08	8.73		-3.33	-3.6	0.54	0.69	2.45	0.7		-3.27	-5.02	0.6	0.58	1.36	1.62		-3.29	-4.81	0.77	0.84	1.41	1.49
	9	-4.36	-5.15	0.51	0.66	16.71	8.84		-6.74	-3.4	0.5	0.68	2.22	0.33		-2.9	-4.93	0.72	0.62	3.19	2.93		-2.81	-4.44	0.67	0.68	3.08	3.01
	10	-4.19	-5.61	0.59	0.7	13.02	9.79		-7.55	-4.52	0.69	0.63	2.3	1.49		-2.54	-4.51	0.73	0.63	2.97	2.54		-2.51	-4.24	0.8	0.9	2.82	2.63
	11	-4.28	-5.37	0.65	0.79	12.43	6.87		-3.94	-4.85	0.64	0.37	2.34	1.14		-2.3	-4.44	0.67	0.46	3.22	2.98		-2.3	-4.62	0.78	0.84	3.45	3.03
	12	-4.4	-6.39	0.86	0.8	17.87	11.99		-5.88	-4.03	0.47	0.72	2.25	0.6		-2.13	-4.38	0.59	0.62	4.95	4.54		-2.08	-4.64	0.83	0.77	4.46	4.66
	13	-4.24	-6.34	0.88	0.56	8.78	4.55		-4.23	-4.25	0.78	0.82	2.3	0.63		-1.82	-4.2	0.63	0.6	4.42	4.8		-1.71	-4.06	0.72	0.83	4.33	4.89
	14	-4.08	-5.38	0.88	0.83	9.2	7.36		-6.21	-4.45	0.61	0.6	2.19	2.36		-1.79	-4.12	0.68	0.66	3.02	3.43		-1.69	-4.02	0.71	0.73	3.16	3.45
	15	-4.46	-5.98	0.69	0.89	7.57	4.61		-4.93	-3.72	0.42	0.5	2.16	0.38		-1.78	-3.38	0.62	0.46	2.84	3.23		-1.8	-3.19	0.79	0.65	2.98	3.3
4	1	-1.98	-3.88	0.63	0.8	17.97	12.06		-3.63	-4.54	0.27	0.38	6.6	2.9		-2.36	-2.62	0.65	0.82	2.23	2.27		-2.38	-2.5	0.66	0.66	2.21	2.31
	2	-2.07	-3.06	0.85	0.92	9.79	5		-2.94	-2.56	0.42	0.7	5.8	2.71		-1.51	-3.65	0.85	0.61	12.65	12.9		-1.51	-3.55	0.84	0.92	12.45	12.07
	3	-2.57	-2.52	0.6	0.82	5.87	5.59		-3.68	-3.38	0.43	0.68	5.2	0.97		-2.77	-3.28	0.63	0.72	2.94	2.7		-2.94	-3.28	0.85	0.64	3.09	2.63
	4	-1.79	-2.63	0.81	0.58	6.4	5.87		-3.29	-2.66	0.57	0.44	3.8	6.19		-1.81	-3.66	0.74	0.61	6.25	5.68		-1.75	-3.6	0.81	0.63	6.31	5.64
	5	-1.21	-3.64	0.63	0.78	34.41	19.55		-3.69	-3.14	0.58	0.6	6.2	2.38		-1.03	-3.64	0.59	0.86	2.19	2.21		-1.03	-3.82	0.72	0.82	2.2	2.23
	6	-1.99	-3.08	0.84	0.71	20.84	10.85		-3.66	-3.34	0.42	0.78	4	2.71		-1.77	-3.06	0.81	0.79	3.99	3.62		-1.82	-3.07	0.59	0.62	3.96	3.58
	7	-1.64	-4	0.82	0.67	14.01	9.34		-3.59	-3.4	0.4	0.44	5	1.01		-2.37	-3.43	0.82	0.68	3.83	3.33		-2.42	-3.53	0.85	0.64	3.63	3.1
	8	-2.05	-2.71	0.74	0.75	10.12	5.16		-3.49	-4.2	0.39	0.6	13.6	0.87		-1.4	-3	0.84	0.92	3.73	3.14		-1.45	-2.91	0.8	0.7	3.69	3.11
	9	-1.41	-3.27	0.86	0.74	7.7	5.1		-2.83	-3.08	0.42	0.77	4.2	3.7		-2.26	-3.13	0.79	0.65	7.98	7.46		-2.19	-3.16	0.72	0.77	8.52	7.68
	10	-1.91	-2.87	0.75	0.63	9.93	5.58		-3.41	-2.56	0.41	0.63	4	6.2		-1.96	-3.17	0.77	0.68	4.93	4.44		-2.01	-3.09	0.68	0.6	4.54	4.34
	11	-1.16	-3.96	0.78	0.86	5.52	4.15		-2.97	-4.4	0.27	0.41	5.8	0.86		-1.92	-3.98	0.9	0.8	10.71	11.51		-1.96	-3.82	0.69	0.8	11.45	11.72
	12	-2.55	-2.89	0.86	0.76	5.85	4.84		-3.64	-4.48	0.29	0.73	4.6	9.67		-2.71	-3.39	0.93	0.68	5.57	5.57		-2.81	-3.46	0.62	0.81	5.85	5.51
	13	-1.47	-3.87	0.78	0.67	16.09	13.52		-3.03	-4.6	0.24	0.69	5	1.23		-2.63	-3.52	0.84	0.61	6.76	5.73		-2.76	-3.55	0.63	0.69	6.6	5.54
	14	-1.03	-2.7	0.58	0.79	7.67	6.91		-3.17	-2.58	0.5	0.48	7.8	1.9		-2.01	-2.81	0.62	0.64	2.8	2.37		-2.09	-2.77	0.62	0.75	2.91	2.31
	15	-1.58	-2.62	0.71	0.69	12.2	10.08		-3.12	-4.64	0.33	0.49	3.8	2.22		-1.83	-3.26	0.75	0.69	3.99	4.59		-1.83	-3.16	0.84	0.61	4.19	4.62
5	1	-1.76	-3.55	0.92	0.91	14.94	11.95		-1.11	-4.86	0.83	0.84	11.48	6.12		-1.98	-3.23	0.94	0.89	3.28	3.12		-2.13	-3.42	0.94	0.89	3.21	2.99
	2	-2.34	-2.87	0.94	0.85	14.94	14.64		-1.09	-2.81	0.83	0.86	45.1	2.94		-2.17	-2.51	0.88	0.92	3.19	3.06		-2.2	-2.69	0.88	0.92	2.9	3.16
	3	-1.64	-3.12	0.85	0.86	29.46	15.84		-1.08	-3.29	0.82	0.84	21.73	4.59		-1.96	-3.24	0.95	0.88	26.77	25.49		-2.09	-3.03	0.95	0.88	27.14	25.71
	4	-2.5	-3.97	0.87	0.89	41.44	35.12		-1.08	-4.04	0.8	0.84	21.73	2.16		-1.86	-3.6	0.89	0.94	6.51	5.43		-1.8	-3.41	0.89	0.94	6.47	5.1
	5	-2.35	-3.08	0.93	0.86	17.68	12.54		-1.08	-2.81	0.89	0.86	36.9	2.67		-2.18	-3.72	0.92	0.86	6.41	5.34		-2.4	-3.39	0.92	0.86	5.83	5.3
	6	-2.13	-3.34	0.94	0.9	51.61	30.54		-1.06	-3.5	0.86	0.85	19.68	3.75		-2.29	-3.76	0.93	0.94	6.7	6.9		-2.26	-3.68	0.93	0.94	6.54	6.83
	7	-1.62	-3.71	0.88	0.93	55.76	45.33		-0.99	-4.27	0.81	0.88	13.53	6.03		-1.91	-2.59	0.87	0.9	16.25	15.77		-1.89	-2.45	0.87	0.9	15.75	14.76
	8	-1.89	-3.84	0.87	0.92	42.46	26.87		-0.97	-4.74	0.81	0.88	15.17	3.03		-1.61	-2.76	0.9	0.93	9.62	10.02		-1.68	-2.61	0.9	0.93	10.16	10.2
	9	-2.15	-3.35	0.88	0.88	25.14	17.11		-0.91	-3.86	0.84	0.86	18.86	2.58		-2.08	-3.54	0.87	0.95	4.12	3.85		-2.05	-3.58	0.87	0.95	4.08	3.85
	10	-2.37	-3.03	0.9	0.89	40.44	21.06		-0.85	-3.66	0.85	0.88	19.27	5.13		-2.11	-3.48	0.88	0.93	3.4	3.07		-2.19	-3.6	0.88	0.93	3.53	2.85
	11	-1.52	-3.15	0.9	0.94	28.32	18.39		-0.79	-4.12	0.87	0.85	15.99	3.06		-2.18	-3.03	0.9	0.95	3	3.52		-2.19	-3.09	0.9	0.95	2.98	3.8
	12	-1.66	-3.34	0.91	0.91	20.25	17.01		-0.74	-3.68	0.87	0.85	25.01	1.71		-1.78	-3.43	0.86	0.92	3.95	3.32		-1.76	-3.45	0.86	0.92	3.95	3.3
	13	-1.84	-2.63	0.85	0.94	20.44	10.99		-0.73	-5	0.81	0.89	11.89	1.83		-2.35	-4	0.92	0.85	5.2	4.82		-2.4	-4.16	0.92	0.85	5.26	4.65
	14	-1.65	-3.82	0.86	0.86	16.18	12.45		-0.71	-3.79	0.87	0.89	20.5	5.43		-2.05	-2.53	0.93	0.89	8.27	7.87		-2.17	-2.58	0.93	0.89	8.76	7.79
	15	-2.04	-3.46	0.89	0.87	18.1	17.24		-0.69	-3.11	0.8	0.85	30.34	3.15		-2.1	-3.1	0.91	0.89	11.82	10.65		-2.2	-3.03	0.91	0.89	11.57	11.72
6	1	-2.49	-3.98	0.83	0.84	30.35	22.48		-0.74	-0.74	0.87	0.88	28.4	3.1		-2.45	-4	0.84	0.88	18.22	15.7		-2.52	-4.12	0.87	0.88	17.11	16.63
	2	-2.47	-3.98	0.89	0.9	57.11	39.94		-0.73	-0.73	0.9	0.84	38	17.91		-2.3	-3.98	0.8	0.9	7.59	8.16		-2.3	-3.84	0.9	0.84	7.5	7.66
	3	-2.29	-3.96	0.85	0.82	23.16	14.04		-0.72	-0.72	0.88	0.9	19.2	2.94		-2.29	-3.93	0.81	0.86	14.85	15.47		-2.47	-3.72	0.88	0.9	15.15	15.93
	4	-2.26	-3.87	0.84	0.8	23.47	11.91		-0.72	-0.72	0.88	0.88	20.8	2.91		-2.15	-3.85	0.86	0.82	7	5.94		-2.32	-3.78	0.88	0.88	7.19	5.62
	5	-2.18	-3.84	0.8	0.87	38.62	25.41		-0.72	-0.72	0.9	0.83	38	3.01		-2.07	-3.84	0.8	0.82	21.33	18.71		-2.09	-3.74	0.9	0.83	20.04	19.37
	6	-2.15	-3.82	0.86	0.89	28.05	25.05		-0.71	-0.71	0.83	0.84	26	17.33		-2.05	-3.83	0.85	0.82	12.71	14.95		-1.99	-3.75	0.83	0.84	11.93	14.85
	7	-2.1	-3.77	0.83	0.8	11.09	10.98		-0.66	-0.66	0.89	0.9	14.4	18.56		-2	-3.73	0.85	0.86	15.01	16.32		-1.93	-3.69	0.89	0.9	14.22	15.78
	8	-2.06	-3.73	0.87	0.81	18.71	10.11		-0.65	-0.65	0.81	0.88	37.6	11.74		-2	-3.69	0.84	0.87	16	20		-2.02	-3.83	0.81	0.88	15.67	20.78
	9	-1.99	-3.72	0.86	0.85	18.01	9.48		-0.61	-0.61	0.85	0.81	34	12.81		-1.98	-3.63	0.9	0.86	15.64	17.38		-1.98	-3.53	0.85	0.81	15.79	16.65
	10	-1.98	-3.71	0.89	0.89	17.62	11.52		-0.57	-0.57	0.9	0.9	11.2	4.04		-1.94	-3.62	0.8	0.9	14.2	12.68		-2.03	-3.58	0.9	0.9	14.75	11.9
	11	-1.96	-3.7	0.85	0.8	27.25	14.19		-0.53	-0.53	0.88	0.85	25.2	19.17		-1.93	-3.62	0.8	0.8	8.12	10.02		-2.02	-3.43	0.88	0.85	7.46	10.69
	12	-1.94	-3.65	0.85	0.88	57.64	39.48		-0.49	-0.49	0.84	0.87	46	6.42		-1.92	-3.57	0.85	0.8	8.46	9.5		-1.9	-3.42	0.84	0.87	8.84	9.94
	13	-1.86	-3.63	0.88	0.86	75.23	37.99		-0.49	-0.49	0.84	0.89	12.4	6.58		-1.84	-3.56	0.89	0.84	3.53	3.27		-1.72	-3.8	0.84	0.89	3.42	3.17
	14	-1.57	-3.52	0.82	0.89	43.19	22.97		-0.47	-0.47	0.86	0.82	12.8	7.15		-1.8	-3.52	0.88	0.84	3.11	3.15		-1.69	-3.62	0.86	0.82	3.01	2.9
	15	-1.53	-3.51	0.81	0.84	33.14	20.46		-0.46	-0.46	0.84	0.84	15.2	3.54		-1.56	-3.5	0.88	0.84	2.74	3.3		-1.51	-3.5	0.84	0.84	2.87	3.09
7	1	-0.03	-0.19	0.95	0.85	35.95	22.06		-0.04	-0.11	0.93	0.91	64.87	22.9		-0.1	-0.18	0.87	0.95	5.8	5.42		-0.11	-0.18	0.86	0.89	5.65	5.53
	2	-0.06	-0.07	0.92	0.86	22.59	19.81		-0.1	-0.17	0.92	0.86	88.9	20.7		-0.1	-0.2	0.86	0.88	7.91	6.94		-0.1	-0.2	0.94	0.8	7.35	7.2
	3	-0.08	-0.06	0.91	0.9	34.95	28.42		-0.03	-0.09	0.94	0.87	45.06	30.5		-0.09	-0.15	0.87	0.91	6.08	7.24		-0.09	-0.15	0.88	0.95	5.64	6.97
	4	-0.02	-0.2	0.91	0.88	29.65	21.64		-0.02	-0.14	0.87	0.85	45.74	22.1		-0.06	-0.18	0.92	0.92	8.56	10.57		-0.06	-0.18	0.88	0.88	8.2	9.71
	5	-0.02	-0.14	0.92	0.91	27.06	24.16		-0.1	-0.12	0.95	0.89	15.38	32.5		-0.02	-0.2	0.94	0.93	5.17	4.75		-0.02	-0.2	0.84	0.88	5.07	4.61
	6	-0.01	-0.18	0.92	0.89	22.88	15.05		-0.05	-0.2	0.95	0.93	75.84	29.9		-0.02	-0.18	0.91	0.91	11.42	11.19		-0.02	-0.18	0.94	0.91	10.94	10.68
	7	-0.09	-0.06	0.93	0.93	46.45	24.58		-0.03	-0.16	0.91	0.93	51.42	23.1		-0.04	-0.2	0.92	0.87	6.77	7.21		-0.04	-0.2	0.85	0.88	6.76	7.46
	8	-0.05	-0.11	0.88	0.94	30.8	15.63		-0.01	-0.09	0.86	0.88	52.22	44.2		-0.02	-0.18	0.95	0.85	7.07	6.1		-0.02	-0.18	0.87	0.89	7.23	6.14
	9	-0.06	-0.09	0.89	0.94	26.03	24.1		-0.05	-0.16	0.94	0.9	45.28	30.3		-0.07	-0.17	0.88	0.91	4.8	4.75		-0.07	-0.17	0.87	0.86	4.32	4.69
	10	-0.08	-0.13	0.9	0.92	27.98	16.17		-0.1	-0.15	0.9	0.94	12.1	21.5		-0.04	-0.17	0.92	0.92	12.76	10.64		-0.04	-0.16	0.86	0.87	12.8	10.36
	11	-0.03	-0.05	0.95	0.85	24	18.9		-0.02	-0.12	0.85	0.86	69.46	24.6		-0.07	-0.18	0.94	0.87	7.45	6.43		-0.07	-0.18	0.85	0.8	7.35	6.44
	12	-0.06	-0.19	0.94	0.89	36.07	18.89		-0.05	-0.09	0.93	0.93	87.24	34.8		-0.02	-0.2	0.86	0.85	7.86	7.35		-0.02	-0.2	0.91	0.83	7.62	7.35
	13	-0.04	-0.1	0.86	0.93	25.07	14.75		-0.09	-0.2	0.89	0.89	43.11	22.7		-0.02	-0.17	0.86	0.91	8.64	7.86		-0.02	-0.17	0.94	0.81	8.41	7.85
	14	-0.1	-0.17	0.88	0.94	52.75	27.05		-0.04	-0.07	0.85	0.92	32.32	25.6		-0.07	-0.18	0.92	0.89	10.66	8.88		-0.07	-0.18	0.94	0.91	10.46	9.04
	15	-0.05	-0.14	0.85	0.94	39.83	22.76		-0.05	-0.05	0.92	0.91	52.77	36.3		-0.06	-0.15	0.89	0.93	5.36	4.58		-0.06	-0.14	0.89	0.85	5.78	4.69
8	1	-0.13	-0.23	0.87	0.91	31.23	18.48		-0.1	-0.16	0.92	0.95	57.75	29.9		-0.09	-0.25	0.94	0.87	6.2	5.3		-0.1	-0.26	0.85	0.89	5.94	5.5
	2	-0.14	-0.25	0.91	0.86	36.95	22.26		-0.09	-0.21	0.94	0.96	62.7	20.6		-0.13	-0.27	0.84	0.93	8.2	6.95		-0.13	-0.26	0.93	0.81	7.46	6.71
	3	-0.15	-0.27	0.95	0.91	46.03	25.57		-0.08	-0.23	0.88	0.93	44	23		-0.17	-0.3	0.85	0.95	5.3	6.23		-0.17	-0.3	0.85	0.82	5.6	6.13
	4	-0.13	-0.24	0.93	0.89	31.36	16.08		-0.07	-0.17	0.94	0.99	41.8	36.3		-0.13	-0.29	0.81	0.88	6.04	5.86		-0.13	-0.3	0.87	0.89	5.84	6.02
	5	-0.14	-0.26	0.89	0.95	40.57	24.29		-0.07	-0.21	0.94	0.9	79.2	21.2		-0.15	-0.24	0.8	0.8	6.9	7.59		-0.14	-0.23	0.88	0.83	6.33	8.18
	6	-0.09	-0.2	0.91	0.92	28.44	25.85		-0.07	-0.13	0.95	0.86	35.75	26.2		-0.07	-0.2	0.93	0.8	6.16	6.1		-0.07	-0.2	0.94	0.81	5.93	6.65
	7	-0.08	-0.18	0.92	0.95	28.53	26.42		-0.05	-0.15	0.94	0.89	79.75	27.8		-0.1	-0.24	0.95	0.85	8.72	10.63		-0.1	-0.23	0.95	0.92	9.07	10.52
	8	-0.07	-0.15	0.9	0.92	33.04	17.48		-0.04	-0.1	0.88	0.91	37.4	25		-0.11	-0.23	0.81	0.92	5.32	5.66		-0.11	-0.23	0.89	0.95	5.15	5.25
	9	-0.15	-0.08	0.92	0.94	30.09	18.69		-0.03	-0.07	0.88	0.92	75.9	37.8		-0.08	-0.24	0.94	0.82	5	4.55		-0.07	-0.23	0.85	0.82	5.25	4.55
	10	-0.08	-0.17	0.9	0.86	27.38	18.25		-0.03	-0.12	0.86	0.9	45.65	25.8		-0.13	-0.19	0.93	0.93	6.53	5.94		-0.13	-0.19	0.85	0.88	6.71	6
	11	-0.04	-0.1	0.9	0.89	32.13	19.01		-0.04	-0.05	0.93	0.86	46.75	39		-0.07	-0.18	0.92	0.88	4.94	5.88		-0.07	-0.18	0.86	0.83	4.88	5.46
	12	-0.05	-0.14	0.93	0.87	27.7	23.68		-0.03	-0.08	0.91	0.93	62.7	37.2		-0.05	-0.16	0.82	0.95	9.66	10.85		-0.05	-0.16	0.9	0.9	8.79	10.74
	13	-0.07	-0.13	0.9	0.94	28.69	21.25		-0.01	-0.07	0.87	0.99	67.65	34.3		-0.06	-0.23	0.87	0.8	7.8	7.43		-0.06	-0.23	0.85	0.84	8.33	7.69
	14	-0.06	-0.16	0.92	0.93	20.53	16.04		-0.02	-0.09	0.95	0.96	88	29.3		-0.05	-0.2	0.85	0.85	5.34	5.04		-0.05	-0.19	0.93	0.89	5.49	4.88
	15	-0.06	-0.12	0.95	0.85	24.04	20.55		-0.06	-0.08	0.9	0.85	34.65	25.2		-0.1	-0.22	0.82	0.85	5.55	5.55		-0.11	-0.22	0.85	0.8	5.6	5.49
9	1	-4.8	-4.81	0.93	0.93	12.84	6.9		-5.85	-6.39	0.92	0.89	17.6	9.7		-4.5	-3.62	0.95	0.94	3.02	3.02		-4.41	-3.69	0.91	0.82	3.05	2.84
	2	-4.71	-3.99	0.9	0.83	16.16	8.88		-5.77	-6.23	0.95	0.92	28.2	5		-4.84	-4.01	0.89	0.8	3.76	3.42		-5.18	-4.32	0.9	0.88	3.72	3.52
	3	-4.44	-3.96	0.85	0.92	11.03	6.89		-5.67	-6.14	0.84	0.94	22.6	11.2		-2.89	-3.81	0.87	0.93	2.96	3.18		-3.06	-3.91	0.86	0.9	2.95	3.17
	4	-4.26	-3.79	0.9	0.87	11.09	5.77		-5.17	-6.05	0.86	0.9	11.8	10.9		-4.79	-4.07	0.87	0.9	2.93	3.15		-4.81	-3.81	0.9	0.81	2.87	2.95
	5	-3.91	-3.64	0.85	0.82	10.61	5.47		-5.1	-5.79	0.89	0.86	17	4.3		-3.67	-4.45	0.88	0.87	2.7	3.22		-3.61	-4.52	0.91	0.95	2.46	3.22
	6	-3.91	-3.59	0.93	0.95	18.98	9.93		-4.92	-5.78	0.88	0.92	21.8	4.2		-1.46	-2.89	0.94	0.88	2.6	3.1		-1.45	-2.95	0.95	0.92	2.66	3.25
	7	-3.88	-3.34	0.91	0.82	14.51	9.61		-4.5	-5.46	0.9	0.88	16.4	10.15		-1.06	-2.64	0.92	0.85	2.4	2.72		-1.07	-2.72	0.86	0.92	2.34	2.58
	8	-3.83	-3.3	0.87	0.86	10.17	7.32		-4.4	-5.33	0.83	0.89	32.8	11.75		-2.59	-2.14	0.85	0.88	3.17	3.27		-2.63	-2.35	0.87	0.9	3.18	3.3
	9	-3.56	-3.12	0.89	0.84	6.92	6.59		-4.04	-5.3	0.9	0.9	22.4	6.9		-2.65	-2.38	0.95	0.81	2.96	2.85		-2.67	-2.3	0.93	0.8	2.81	2.88
	10	-3.51	-2.97	0.86	0.83	20.53	11.53		-3.72	-5.19	0.86	0.85	22	7.8		-2.96	-4.5	0.94	0.89	3.32	3.73		-2.87	-4.45	0.85	0.9	3.2	3.39
	11	-3.29	-2.67	0.88	0.92	13.86	10.04		-3.65	-5.12	0.85	0.82	30.4	14.7		-4.97	-2.42	0.91	0.81	5.15	5.05		-5.3	-2.42	0.87	0.88	4.98	4.79
	12	-3.06	-2.51	0.86	0.81	6.77	6.77		-3.59	-4.73	0.88	0.94	32.6	12.75		-2.29	-2.37	0.89	0.86	3.35	2.91		-2.31	-2.27	0.88	0.89	3.41	2.78
	13	-2.77	-2.38	0.95	0.88	14.14	9.96		-3.13	-4.61	0.91	0.89	16.2	10.05		-4.09	-3.29	0.89	0.92	3.59	3.04		-3.72	-3.08	0.9	0.86	3.61	3.09
	14	-2.47	-2.1	0.95	0.81	6.09	5.39		-2.43	-3.49	0.8	0.81	21.2	10.45		-4.46	-3.16	0.87	0.88	3.07	3.04		-4.3	-3.22	0.88	0.95	3.14	2.91
	15	-2.41	-2.1	0.86	0.87	10.77	9.97		-2.36	-3.28	0.91	0.81	18.8	14.4		-2.82	-2.76	0.92	0.85	3.27	3.63		-2.71	-2.81	0.92	0.94	3.37	3.72
10	1	-7.77	-6.89	0.97	0.84	4.21	2.3		-2.66	-5.17	0.85	0.84	4.41	2.09		-3.75	-4.85	0.94	0.82	1.16	1.27		-3.56	-4.51	0.75	0.74	1.21	1.34
	2	-7.41	-5.51	0.87	0.86	3.5	2.87		-2.74	-5.72	0.97	0.86	2.73	1.32		-3.71	-4.02	0.82	0.99	2.19	1.97		-3.93	-4.1	0.75	0.81	2.24	1.98
	3	-7.98	-8.15	0.93	0.8	2.52	2.23		-2.68	-5.01	0.87	0.97	3.15	1.43		-4.81	-4.1	0.71	0.97	1.92	1.79		-4.69	-4.14	0.74	0.87	1.89	1.76
	4	-8.47	-8.24	0.94	0.96	2.18	1.87		-2.28	-5.55	0.93	0.89	3.36	1.54		-3.88	-5.05	0.86	0.81	1.7	1.44		-3.71	-4.99	0.85	0.9	1.7	1.35
	5	-7.69	-5.62	0.93	0.81	2.84	1.73		-2.39	-5.54	0.94	0.94	3.57	1.76		-4	-4.84	0.71	0.85	2.09	1.95		-4	-4.68	0.85	0.98	2.03	1.79
	6	-6.65	-4.59	0.93	0.86	5.45	3.25		-1.95	-5.77	0.93	0.85	5.67	2.86		-3.24	-3.95	0.88	0.97	2.01	1.9		-2.98	-3.77	0.76	0.87	2.13	1.89
	7	-6.93	-6.94	0.85	0.98	4.27	3.14		-3.08	-5.67	0.93	0.9	3.99	1.87		-3.23	-3.61	0.77	0.8	1.46	1.3		-3.19	-3.31	0.96	0.86	1.58	1.3
	8	-6.32	-6.86	0.85	0.96	2.9	2.44		-2.38	-5.59	0.85	0.81	3.15	1.43		-3.26	-3.09	0.87	0.82	1.52	1.83		-3.29	-3.01	0.79	0.75	1.54	1.83
	9	-7.21	-7.77	0.84	0.93	3.73	2.13		-2.34	-5.64	0.85	0.99	5.67	2.86		-3.18	-4.5	0.76	0.85	1.88	1.88		-3.18	-4.14	0.96	0.72	1.82	1.84
	10	-6.22	-5.9	0.81	0.82	4.07	3.77		-2.63	-5.35	0.84	0.92	6.3	3.19		-3.87	-3.41	0.96	0.83	1.82	1.91		-3.78	-3.39	0.94	0.87	1.91	2
	11	-6.06	-4.08	0.85	0.87	4.27	3.28		-2.66	-5.6	0.81	0.9	8.82	4.51		-2.91	-4.55	0.82	0.91	1.43	1.22		-3.17	-4.77	0.9	0.94	1.42	1.23
	12	-5.66	-5.85	0.84	0.87	3.8	2.23		-2.33	-5.57	0.85	0.89	6.51	3.3		-3.28	-3.63	0.99	0.71	1.13	1.03		-3.11	-3.84	0.79	0.81	1.17	0.98
	13	-6.48	-4.41	0.97	0.93	4.63	3.29		-2.51	-5.42	0.84	0.95	9.45	4.84		-3.69	-5.32	0.99	0.89	1.38	1.19		-3.5	-5.1	0.72	0.77	1.34	1.17
	14	-4.95	-3.41	0.91	0.94	1.97	1.72		-2.96	-5.32	0.97	0.94	9.24	4.73		-3.11	-4.26	0.88	0.73	1.46	1.27		-3.08	-4.55	0.84	0.98	1.35	1.2
	15	-5.68	-4.05	0.89	0.82	4.43	3.19		-2.55	-5.57	0.91	0.88	7.14	3.63		-3.73	-4.83	0.99	0.99	1.17	1.41		-3.95	-5.31	0.9	0.86	1.19	1.48
11	1	-4.75	-5.26	0.7	0.86	2.41	2.28		-6.03	-5.43	0.63	0.73	0.63	0.19		-8.75	-5.95	0.72	0.52	0.39	0.27		-9.35	-5.81	0.77	0.76	0.38	0.27
	2	-3.17	-4.53	0.9	0.58	5.24	2.93		-5.24	-6.06	0.5	0.44	0.39	0.12		-8.98	-6.55	0.69	0.63	0.77	0.08		-9.58	-6.93	0.74	0.75	0.71	0.08
	3	-3.69	-5.55	0.61	0.62	2.77	2.18		-4.32	-6.84	0.53	0.46	0.45	0.13		-6.57	-7.2	0.68	0.72	0.49	0.93		-6.96	-7.18	0.81	0.74	0.51	0.92
	4	-3.91	-7.07	0.79	0.56	2.24	1.89		-5.48	-7.03	0.42	0.58	0.48	0.14		-10	-5.59	0.74	0.62	0.31	0.14		-10	-5.53	0.75	0.81	0.33	0.14
	5	-5.18	-8.32	0.8	0.62	3.03	1.73		-5.58	-5.98	0.78	0.47	0.51	0.16		-7.78	-5.97	0.58	0.55	0.51	0.65		-8.04	-5.43	0.69	0.85	0.46	0.68
	6	-5.28	-5.99	0.74	0.67	6.17	3.25		-5.57	-5.83	0.72	0.57	0.81	0.26		-7.86	-7.43	0.69	0.69	0.85	0.02		-7.62	-7.47	0.68	0.76	0.89	0.02
	7	-5.35	-4.99	0.51	0.57	4.02	3.14		-5.86	-6.55	0.73	0.42	0.57	0.17		-9.37	-5.35	0.74	0.7	0.44	0.4		-9.17	-5.35	0.82	0.79	0.46	0.38
	8	-3.22	-5.39	0.53	0.75	2.83	2.32		-4.17	-6.31	0.52	0.78	0.45	0.13		-8.02	-6.39	0.65	0.58	0.5	0.1		-7.67	-6.5	0.75	0.85	0.54	0.1
	9	-3.48	-5.02	0.5	0.67	3.62	2.2		-4.95	-5.04	0.52	0.79	0.81	0.26		-7.79	-6.17	0.68	0.61	0.71	0.63		-7.99	-5.86	0.69	0.73	0.71	0.63
	10	-3.46	-7.21	0.56	0.75	5.06	3.81		-6.05	-5.27	0.69	0.46	0.9	0.29		-9.15	-7.22	0.71	0.6	0.16	0.43		-8.99	-7.22	0.78	0.88	0.16	0.46
	11	-4.78	-8.37	0.67	0.79	3.68	3.31		-4.09	-6.01	0.63	0.73	1.26	0.41		-9.04	-6.09	0.7	0.49	0.27	0.95		-9.16	-6.26	0.81	0.84	0.28	0.96
	12	-5.17	-5.58	0.84	0.86	4.2	2.26		-6.07	-5.05	0.45	0.53	0.93	0.3		-8.62	-7.11	0.58	0.62	0.81	0.48		-8.68	-7.27	0.81	0.8	0.76	0.5
	13	-3.74	-8.07	0.87	0.57	3.25	3.25		-5.34	-7.04	0.77	0.74	1.35	0.44		-7.44	-8.72	0.63	0.62	0.97	0.31		-7.47	-9.5	0.72	0.82	0.98	0.31
	14	-5.99	-5.03	0.82	0.84	3.14	1.8		-4.03	-5.91	0.61	0.52	1.32	0.43		-7.34	-8.4	0.67	0.69	0.7	0.44		-6.83	-8.35	0.71	0.78	0.7	0.46
	15	-6.01	-5.07	0.7	0.86	4.05	3.29		-4.93	-6.91	0.42	0.73	1.02	0.33		-7.44	-6.6	0.64	0.46	0.33	0.76		-7.18	-6.59	0.87	0.71	0.3	0.81
12	1	-9.79	-7.38	0.66	0.81	2.13	2.36		-7	-7.3	0.49	0.62	0.37	0.09		-5.85	-6.58	0.65	0.56	0.5	0.17		-6.86	-6.48	0.72	0.7	0.55	0.15
	2	-7.99	-8.34	0.85	0.72	4.36	3.15		-7.83	-7.78	0.51	0.53	0.23	0.05		-9.2	-7.84	0.78	0.68	0.38	0.49		-9.38	-6.77	0.74	0.83	0.4	0.47
	3	-8.95	-7.04	0.71	0.82	2.69	1.84		-6.44	-7.39	0.54	0.44	0.32	0.05		-6.51	-8.84	0.6	0.68	0.48	0.95		-6.13	-8.34	0.71	0.64	0.44	0.95
	4	-10	-10	0.84	0.66	2.91	2.06		-6.99	-6.92	0.46	0.44	0.2	0.08		-10	-6.25	0.78	0.66	0.14	0.14		-10	-8	0.76	0.61	0.18	0.15
	5	-8.08	-10	0.82	0.73	2.97	1.68		-8.62	-7.92	0.69	0.5	0.21	0.07		-7.47	-7.76	0.65	0.63	0.3	0.7		-8.24	-6.61	0.75	0.98	0.28	0.68
	6	-7.77	-10	0.71	0.65	5.15	3.24		-7.04	-8.49	0.55	0.65	0.34	0.12		-7.4	-7.06	0.61	0.77	0.61	0.4		-7.42	-7.98	0.59	0.67	0.58	0.4
	7	-8.08	-6.36	0.69	0.63	4.42	3.2		-7.8	-9.15	0.55	0.4	0.52	0.08		-8.27	-7.09	0.88	0.74	0.55	0.27		-8.13	-6.12	0.87	0.72	0.52	0.25
	8	-7.06	-8.49	0.62	0.71	3.46	2.28		-6.16	-7.5	0.41	0.64	0.23	0.07		-6.61	-7.76	0.84	0.63	0.56	0.48		-6.45	-7.68	0.8	0.68	0.61	0.42
	9	-9.01	-8.46	0.77	0.78	3.05	2.5		-6.87	-7.61	0.52	0.61	0.5	0.13		-7.43	-6.89	0.72	0.63	0.93	0.55		-6.91	-8.53	0.69	0.76	0.97	0.51
	10	-6.7	-9.21	0.59	0.63	5.07	3.14		-8.23	-7.94	0.58	0.45	0.38	0.16		-7.81	-7.14	0.74	0.66	0.32	0.3		-6.5	-8.05	0.68	0.69	0.44	0.27
	11	-9.96	-9.05	0.66	0.86	4.22	3.48		-7.2	-7.06	0.51	0.72	0.82	0.17		-8.25	-8.35	0.73	0.65	0.54	0.55		-7.9	-8.33	0.65	0.93	0.45	0.66
	12	-8.08	-10	0.84	0.79	3.58	2		-7.79	-7.17	0.31	0.6	0.56	0.16		-6.62	-6.57	0.73	0.62	0.47	0.67		-8.08	-7.29	0.69	0.79	0.43	0.76
	13	-7.73	-8.98	0.7	0.67	4.88	3.17		-8.42	-8.35	0.54	0.49	0.78	0.22		-7.39	-7.2	0.74	0.68	0.79	0.46		-6.26	-8.51	0.76	0.63	0.65	0.44
	14	-10	-9.05	0.65	0.84	2.73	1.85		-5.45	-8.01	0.55	0.33	0.62	0.24		-8.74	-7.46	0.67	0.73	0.72	0.22		-7.58	-8.32	0.71	0.82	0.76	0.33
	15	-8.67	-7.04	0.71	0.76	3.39	3.28		-7.04	-7.79	0.36	0.58	0.55	0.16		-7.64	-8.43	0.68	0.62	0.26	0.73		-6.29	-7.02	0.8	0.77	0.22	0.88
1	1	-10	-10	0.65	0.76	2.66	2.26		-8.58	-10	0.25	0.33	0	0		-5.33	-7.93	0.65	0.83	0.6	0.05		-5.44	-7.42	0.69	0.69	0.65	0.05
	2	-10	-10	0.85	0.89	4.23	2.9		-9.89	-9.75	0.41	0.48	0	0		-9.07	-9.93	0.85	0.6	0.03	0.78		-8.73	-9.58	0.82	0.9	0.03	0.79
	3	-10	-10	0.65	0.87	2.45	2.21		-8.98	-9.56	0.41	0.38	0.15	0		-5.92	-9.86	0.65	0.78	0.42	0.74		-5.67	-9.37	0.87	0.64	0.43	0.7
	4	-10	-10	0.77	0.62	3.5	1.92		-9.93	-8.6	0.58	0.38	0	0		-8.65	-8.78	0.77	0.63	0.02	0.14		-9.32	-8.87	0.77	0.61	0.02	0.14
	5	-10	-10	0.65	0.83	2.47	1.79		-9.41	-8.97	0.59	0.58	0	0		-7.63	-8.84	0.65	0.86	0.11	0.89		-6.94	-8.27	0.77	0.85	0.1	0.92
	6	-10	-10	0.84	0.71	4.01	3.18		-9.83	-9.93	0.46	0.59	0	0		-5.27	-7.44	0.84	0.81	0.31	0.74		-5.22	-7.58	0.64	0.62	0.29	0.73
	7	-10	-10	0.86	0.65	3.86	3.14		-8.75	-9.51	0.39	0.31	0.32	0		-6.29	-8.26	0.86	0.72	0.6	0.1		-6.04	-8.27	0.8	0.62	0.56	0.1
	8	-10	-10	0.79	0.76	3.19	2.42		-9.59	-9.99	0.38	0.5	0	0		-5.91	-8.03	0.79	0.87	0.72	0.89		-5.92	-8.3	0.8	0.67	0.71	0.85
	9	-10	-10	0.83	0.77	3.14	2.11		-9.25	-10	0.4	0.4	0.22	0		-6.75	-9.47	0.83	0.71	0.91	0.45		-6.5	-9.52	0.76	0.77	0.95	0.41
	10	-10	-10	0.72	0.61	5.54	3.84		-10	-8.95	0.39	0.33	0	0		-5.98	-8.52	0.72	0.65	0.61	0.13		-5.87	-8.24	0.7	0.61	0.61	0.13
	11	-10	-10	0.86	0.84	5.66	3.21		-9.3	-9.3	0.28	0.58	0.43	0		-7.57	-8.95	0.86	0.78	0.79	0.28		-7.41	-9.46	0.69	0.84	0.79	0.27
	12	-10	-10	0.87	0.69	3.22	2.14		-9.38	-9.98	0.28	0.52	0	0		-6.47	-7.63	0.87	0.75	0.14	0.84		-6.99	-7.01	0.64	0.85	0.14	0.82
	13	-10	-10	0.82	0.67	5.42	3.15		-9.58	-8.97	0.22	0.35	0	0		-5.45	-8.03	0.82	0.63	0.4	0.51		-5.21	-7.54	0.65	0.65	0.4	0.48
	14	-10	-10	0.6	0.77	2.22	1.72		-8.63	-9.31	0.48	0.27	0.12	0		-8.85	-7.3	0.6	0.63	0.68	0.11		-8.05	-7.41	0.61	0.8	0.63	0.11
	15	-10	-10	0.73	0.65	3.39	3.26		-9.39	-9.95	0.32	0.29	0	0		-7.03	-9.58	0.73	0.67	0.15	0.88		-7.44	-9.56	0.84	0.61	0.15	0.92
2	1	-7.81	-7.41	0.69	0.69	8.64	4.82		-6.53	-7.65	0.48	0.42	1.33	0.36		-4.03	-6.36	0.64	0.76	1.08	0.63		-5.4	-6	0.81	0.76	0.88	0.79
	2	-9.61	-7.14	0.73	0.7	7.92	5.34		-9.97	-7.13	0.52	0.49	1.53	1.04		-7.88	-6.64	0.78	0.8	0.57	1.12		-7.26	-6.7	0.87	0.77	0.61	1.19
	3	-6.67	-6.87	0.79	0.66	8.58	5.2		-5.35	-7.17	0.58	0.48	0.97	0.32		-5.73	-9.59	0.65	0.83	0.96	1.57		-6.99	-9.25	0.81	0.53	1.06	1.37
	4	-9.49	-7.12	0.74	0.76	11.8	6.39		-8.72	-7.66	0.54	0.41	0.7	0.68		-7.81	-6.32	0.71	0.59	0.85	1.08		-6.95	-7.65	0.92	0.81	0.78	1.03
	5	-6.76	-9.36	0.77	0.78	4.72	3.67		-7.1	-6.8	0.67	0.56	1.1	0.33		-7.1	-7.46	0.7	0.99	0.71	1.27		-5.77	-7.03	0.85	0.86	0.99	1.14
	6	-8.81	-9.23	0.6	0.83	5.98	4.78		-7	-5.8	0.61	0.62	1.1	1.23		-5.08	-4.94	0.82	0.61	1.05	1.3		-5.36	-6.09	0.67	0.61	1.03	1.14
	7	-8.04	-7.2	0.74	0.58	6.96	4.96		-5.7	-6.92	0.56	0.3	0.75	0.88		-6.63	-9.36	0.85	0.68	1.66	1.28		-6.15	-8.24	0.72	0.59	1.56	1.04
	8	-7.23	-9.11	0.85	0.82	6.62	3.97		-5.94	-8.25	0.49	0.6	0.66	0.45		-4.75	-7.34	0.74	0.7	1.21	1.57		-4.24	-7.12	0.74	0.71	1.17	1.24
	9	-8.66	-7.81	0.77	0.83	7.81	4.87		-6.73	-7.5	0.52	0.5	1.35	0.32		-5.23	-6.93	0.64	0.63	1.59	1.36		-4.66	-7.31	0.88	0.82	2.24	1.31
	10	-8.81	-8.63	0.69	0.65	8.59	5.21		-7.93	-8.33	0.54	0.4	0.98	0.47		-7.33	-6.69	0.52	0.69	2.24	1.86		-5.95	-7.06	0.68	0.64	1.94	2.13
	11	-10	-7.71	0.65	0.76	9.77	6.32		-6.79	-6.76	0.5	0.42	2.9	0.59		-5.74	-8.3	0.79	0.66	2.01	2.17		-6.88	-7.92	0.66	0.82	1.85	2.28
	12	-6.96	-8.9	0.72	0.65	10.56	11.09		-8.22	-5.81	0.55	0.7	1.28	0.44		-5.46	-6.03	0.78	0.52	1.49	1.62		-5.87	-6.98	0.8	0.69	1.37	1.71
	13	-8.62	-8.26	0.82	0.5	12.58	6.96		-6.66	-6.01	0.45	0.58	1.2	0.56		-4.21	-6.16	0.66	0.63	1.08	1.26		-3.92	-7.37	0.74	0.74	1.03	1.04
	14	-7.33	-9.88	0.74	0.58	6.93	4.48		-6.56	-6.5	0.58	0.43	1.49	0.34		-6.7	-7.2	0.54	0.53	1.05	1.06		-6.2	-6.52	0.75	0.59	1.23	0.88
	15	-6.62	-6.31	0.82	0.77	8.59	6.6		-6.82	-6.33	0.65	0.35	1.41	0.25		-6.07	-8.03	0.7	0.7	3.23	3.12		-5.2	-8.16	0.87	0.6	3.08	3.48
3	1	-2.79	-3.34	0.61	0.76	14.22	8.89		-4.2	-5.44	0.71	0.45	2.38	0.91		-4.35	-4.26	0.67	0.65	1.37	1.38		-4.6	-4.3	0.87	0.79	1.38	1.45
	2	-2.93	-3.4	0.75	0.62	10.4	7.03		-7.84	-5.91	0.65	0.62	3.74	2.31		-6.39	-3.65	0.79	0.82	1.27	1.51		-6.05	-3.47	0.92	0.72	1.26	1.46
	3	-2.93	-3.31	0.84	0.67	12.34	8.01		-3.2	-3.74	0.81	0.75	2.04	0.77		-6.33	-7.79	0.72	0.66	1.67	1.94		-6.36	-8.17	0.71	0.57	1.65	1.83
	4	-3.12	-3.41	0.6	0.73	17.08	9.76		-6.43	-4.91	0.7	0.4	1.7	1.19		-5.7	-5.93	0.76	0.73	1.86	1.72		-5.9	-5.51	0.83	0.88	1.79	1.72
	5	-2.9	-3.71	0.85	0.67	8.5	6.91		-4.58	-3.15	0.66	0.51	1.87	0.77		-4.87	-5.64	0.78	0.86	1.52	1.62		-5.01	-5.47	0.82	0.77	1.61	1.57
	6	-3.09	-3.3	0.42	0.75	7.88	6.21		-5.39	-3.21	0.85	0.73	1.87	2.45		-4.65	-4.4	0.67	0.48	1.86	1.9		-5.07	-4.36	0.91	0.56	1.81	1.9
	7	-3.11	-3.29	0.55	0.65	13.05	7.72		-4.19	-5.41	0.64	0.33	1.36	1.96		-5.95	-7.46	0.64	0.55	2.48	2.2		-6.13	-7.5	0.69	0.57	2.41	2.08
	8	-2.96	-3.38	0.88	0.75	9.55	6.77		-3.4	-4.7	0.72	0.67	1.53	0.98		-4.25	-6.2	0.71	0.55	1.6	1.86		-4.24	-6.76	0.74	0.65	1.57	1.95
	9	-2.97	-3.42	0.58	0.78	14.04	9.36		-6.95	-3.77	0.81	0.68	2.55	0.63		-3.38	-5.65	0.46	0.63	2.9	2.84		-3.27	-5.76	0.78	0.66	3.05	2.64
	10	-2.87	-3.32	0.65	0.75	12.23	7.5		-7.71	-5.78	0.55	0.63	2.04	0.98		-7.23	-6.05	0.45	0.63	3.37	3.51		-7.09	-5.5	0.8	0.78	3.1	3.82
	11	-3.14	-3.09	0.63	0.84	11.87	8.42		-4.11	-5	0.68	0.36	5.1	1.47		-4.85	-6.16	0.71	0.58	3.07	3.65		-5.19	-6	0.69	0.73	3.1	3.71
	12	-3.2	-3.46	0.52	0.55	19.12	17.23		-5.82	-3.58	0.87	0.76	2.21	1.05		-3.92	-6.08	0.71	0.39	2.62	2.65		-4.12	-5.89	0.85	0.7	2.72	2.89
	13	-3.08	-3.48	0.75	0.42	20.8	12.09		-4.23	-4.37	0.76	0.78	2.72	1.33		-3.51	-6.86	0.63	0.54	1.98	1.78		-3.36	-6.98	0.71	0.64	2	1.81
	14	-2.82	-3.31	0.7	0.64	10.24	6.44		-6.15	-3.66	0.77	0.55	3.06	0.7		-3.4	-5.64	0.56	0.46	1.73	1.94		-3.47	-5.29	0.88	0.66	1.7	1.9
	15	-2.83	-3.27	0.81	0.85	14.41	10.6		-5.14	-3.36	0.77	0.52	3.06	0.49		-4.53	-7.46	0.64	0.65	5.77	4.85		-4.16	-7.25	0.77	0.68	5.76	5.13
4	1	-1.63	-3.69	0.83	0.66	27.56	14.36		-1.96	-3.15	0.71	0.38	3.57	0.9		-2.95	-3.16	0.75	0.67	2.74	2.85		-2.76	-3.34	0.88	0.85	2.66	2.79
	2	-2.61	-3.71	0.81	0.49	11.6	7.07		-2.4	-3.01	0.7	0.69	5.78	2.69		-2.71	-3.01	0.85	0.68	2.68	2.76		-2.74	-3.04	0.95	0.74	2.51	2.71
	3	-2.45	-3.59	0.66	0.88	12.14	10.04		-1.71	-3.26	0.76	0.74	4.59	0.78		-2.5	-4.04	0.78	0.62	2.38	2.09		-2.34	-4.22	0.77	0.66	2.42	2.1
	4	-2.66	-3.34	0.59	0.74	17.21	10.06		-2.21	-4.06	0.83	0.42	3.57	1.47		-2.84	-3.04	0.8	0.47	2.3	2.15		-2.89	-3.13	0.91	0.9	2.07	2.03
	5	-2.53	-4.27	0.84	0.64	13.22	7.03		-1.65	-3.04	0.8	0.58	4.08	1.07		-2.58	-2.89	0.79	0.57	1.71	2.04		-2.76	-3	0.84	0.78	1.67	1.95
	6	-2.97	-3.75	0.54	0.67	14.1	9.93		-1.71	-3.81	0.82	0.72	2.89	2.58		-2.36	-3.66	0.76	0.54	11.43	9.53		-2.33	-3.51	0.94	0.65	11.43	8.77
	7	-2.88	-3.09	0.77	0.67	9.27	8.2		-2.26	-2.97	0.81	0.42	3.23	2.69		-2.51	-3.88	0.68	0.67	2.08	1.81		-2.51	-3.65	0.79	0.67	1.99	1.77
	8	-2.36	-3.72	0.8	0.78	15.8	8.73		-1.8	-3.93	0.82	0.59	3.74	1.35		-2.33	-3.48	0.78	0.75	2.25	2.05		-2.4	-3.36	0.82	0.69	2.34	2
	9	-2.39	-3.59	0.76	0.85	24	17.52		-1.91	-3.56	0.79	0.75	4.25	1.11		-2.43	-3.21	0.55	0.89	5.87	5.38		-2.34	-3.43	0.83	0.67	5.91	5.54
	10	-2.52	-3.35	0.71	0.72	17.63	9.96		-2.42	-3.52	0.83	0.63	4.42	1.34		-2.76	-3.89	0.51	0.73	3.58	3.77		-2.51	-3.81	0.87	0.81	3.54	3.63
	11	-2.6	-2.56	0.7	0.67	8.7	7.5		-2.03	-3.17	0.75	0.41	6.29	2.46		-2.36	-3.24	0.76	0.76	6.27	5.76		-2.32	-3.23	0.75	0.77	6.7	5.7
	12	-2.62	-3.84	0.79	0.77	16.71	8.84		-2.04	-3.31	0.79	0.77	4.76	1.31		-2.32	-3.63	0.73	0.87	4.26	3.8		-2.27	-3.37	0.85	0.73	4.21	3.91
	13	-2.65	-3.8	0.84	0.66	16.45	11.42		-1.9	-2.93	0.85	0.75	6.63	1.52		-2.04	-3.8	0.67	0.56	1.27	1.53		-2.08	-3.72	0.8	0.69	1.28	1.54
	14	-2.29	-3.43	0.45	0.6	10.22	7.35		-1.59	-3.26	0.8	0.47	3.4	1.13		-2.35	-4.4	0.64	0.58	4.4	3.97		-2.25	-4.12	0.96	0.72	4.7	3.73
	15	-1.97	-3.45	0.81	0.7	10.6	7.57		-1.63	-2.64	0.83	0.5	4.76	0.87		-2.48	-3.94	0.74	0.64	3.81	3.29		-2.39	-3.74	0.8	0.71	4.11	3.18
5	1	-1.99	-3.47	0.94	0.91	23.93	20.46		-2.23	-3.39	0.81	0.74	11.78	4.42		-2.84	-3.39	0.84	0.81	4.42	3.81		-2.97	-3.39	0.75	0.97	4.1	3.77
	2	-3.04	-3.55	0.92	0.76	16.27	10.05		-2.23	-3.22	0.89	0.86	13.02	6.2		-2.57	-3.23	0.88	0.74	4.22	4.74		-2.8	-3.32	0.79	0.89	3.99	4.36
	3	-2.25	-3.52	0.91	0.93	13.99	12.96		-2.3	-3.16	0.84	0.89	8.37	4.34		-2.57	-3.88	0.99	0.85	3.09	3.82		-2.5	-4.23	0.77	0.77	3.3	4.01
	4	-2.52	-3.52	0.88	0.84	15.2	11.6		-2.18	-3.48	0.85	0.81	15.19	6.06		-2.99	-3.39	0.96	0.75	3.36	3.61		-2.97	-3.56	0.95	0.96	3.16	3.65
	5	-2.54	-4.02	0.95	0.85	18.96	10.53		-2.2	-3.33	0.89	0.86	16.12	4.36		-2.57	-3.04	0.83	0.81	3.17	3.97		-2.58	-3.04	0.84	0.93	3.13	4.24
	6	-2.78	-3.6	0.71	0.92	14.66	12.12		-2.31	-3.5	0.83	0.81	14.26	7.02		-2.28	-3.26	0.92	0.83	12.25	12.76		-2.39	-3.11	0.9	0.79	12.86	12.19
	7	-2.57	-3.44	0.92	0.75	11.93	10.75		-2.26	-3.14	0.85	0.76	8.37	6.98		-2.5	-3.98	0.76	0.89	2.3	2.84		-2.7	-3.98	0.95	0.79	2.32	2.91
	8	-2.14	-3.49	0.9	0.96	18.99	11.24		-2.24	-3.19	0.85	0.87	10.54	4.68		-2.36	-3.73	0.73	0.87	3.37	3.51		-2.34	-4.03	0.74	0.81	3.18	3.64
	9	-2.22	-3.6	0.79	0.85	31.89	18.02		-2.33	-3.5	0.87	0.81	10.85	4.9		-2.52	-3.54	0.84	0.91	8.48	7.78		-2.63	-3.33	0.98	0.77	8.03	7.8
	10	-2.21	-3.35	0.87	0.88	16.7	12.56		-2.15	-3.57	0.83	0.8	16.43	5.26		-2.81	-3.77	0.78	0.89	5.43	6.39		-2.53	-3.83	0.79	0.89	5.64	6.2
	11	-2.47	-2.87	0.84	0.86	20.08	10.68		-2.3	-3.11	0.79	0.77	8.37	6.6		-2.73	-3.48	0.93	0.81	6.76	5.99		-2.59	-3.61	0.85	0.87	6.65	6.34
	12	-2.74	-4.05	0.81	0.8	14.9	12.63		-2.2	-3.33	0.82	0.82	10.23	5.36		-2.29	-3.42	0.85	0.88	4.42	3.81		-2.38	-3.65	0.87	0.86	4.51	3.57
	13	-2.83	-3.86	0.85	0.89	16.2	12.76		-2.18	-3.02	0.86	0.78	14.26	5.88		-2.24	-3.68	0.89	0.74	2.33	2.65		-2.4	-3.55	0.78	0.79	2.3	2.69
	14	-2.38	-3.71	0.73	0.81	17.51	10.49		-2.2	-3.04	0.84	0.83	9.61	4.84		-2.24	-4.14	0.84	0.8	4.95	5.76		-2.1	-4.09	0.96	0.87	4.74	5.81
	15	-2.08	-3.31	0.94	0.82	12.4	10.97		-2.22	-3.15	0.82	0.82	7.75	4.34		-2.03	-4	0.84	0.8	4.27	3.78		-2.11	-4.02	0.89	0.76	3.96	3.78
6	1	-2.33	-3.69	0.94	0.93	22.13	16.52		-2.15	-3.68	0.85	0.87	23.43	14.08		-2.73	-2.38	0.86	0.91	6.47	6.05		-2.61	-2.5	0.9	0.94	6.34	5.66
	2	-2.95	-3.88	0.93	0.91	26.15	14.86		-2.44	-3.62	0.88	0.88	22.01	18.82		-2.6	-2.39	0.94	0.86	5.42	5.11		-2.7	-2.37	0.91	0.88	5.36	5.31
	3	-2.53	-3.75	0.91	0.95	26.75	15.83		-2.1	-3.66	0.85	0.81	27.69	13.79		-2.49	-2.4	0.92	0.85	4.9	5.22		-2.41	-2.32	0.9	0.89	5.28	5.63
	4	-2.55	-3.43	0.95	0.91	20.68	14.87		-2.49	-3.68	0.81	0.84	22.01	19.05		-2.64	-2.3	0.94	0.9	4.87	4.19		-2.55	-2.26	0.89	0.9	4.47	3.9
	5	-2.75	-3.95	0.93	0.92	23.4	15.2		-2.13	-3.69	0.88	0.82	19.88	13.89		-2.78	-2.33	0.86	0.89	4.86	4.15		-2.91	-2.29	0.93	0.91	5.05	4.38
	6	-2.66	-3.78	0.85	0.88	26.89	15.82		-1.81	-3.79	0.82	0.83	22.72	20.27		-2.32	-2.56	0.9	0.86	9.4	11.46		-2.35	-2.82	0.85	0.88	9.31	12.03
	7	-2.61	-3.57	0.87	0.87	24.03	15.71		-1.75	-3.58	0.86	0.9	22.01	21.38		-2.43	-2.85	0.87	0.87	2.95	3.43		-2.5	-2.67	0.94	0.92	2.89	3.53
	8	-2.38	-3.32	0.92	0.91	23.35	16.1		-2.18	-3.46	0.89	0.89	25.56	15.18		-2.29	-2.59	0.86	0.92	4.71	4.24		-2.31	-2.48	0.91	0.93	4.69	4.45
	9	-2.15	-3.51	0.89	0.88	20.06	16.86		-2.18	-3.72	0.88	0.85	17.75	15.82		-2.36	-2.58	0.89	0.9	9.2	10.45		-2.36	-2.68	0.9	0.88	9.46	10.65
	10	-2.53	-3.45	0.91	0.85	31.17	16.15		-2.11	-3.85	0.86	0.88	26.98	16.36		-2.46	-2.41	0.89	0.85	12.47	10.66		-2.6	-2.26	0.94	0.86	11.22	10.22
	11	-2.35	-3.16	0.88	0.9	26.34	14.97		-1.79	-3.62	0.82	0.83	33.37	21.11		-2.47	-2.52	0.92	0.93	6.36	6.7		-2.67	-2.54	0.92	0.87	6.31	6.95
	12	-2.41	-3.74	0.91	0.92	26.63	15.57		-1.4	-3.73	0.8	0.87	27.69	16.98		-2.42	-2.42	0.88	0.95	5.58	4.98		-2.2	-2.34	0.95	0.9	5.44	5.23
	13	-2.49	-3.76	0.91	0.88	18.01	16.38		-1.58	-3.32	0.83	0.86	26.98	18.17		-2.42	-2.53	0.85	0.9	3.85	4.01		-2.38	-2.41	0.92	0.88	4.07	4.28
	14	-2.43	-3.82	0.87	0.89	27.84	15.91		-1.78	-3.51	0.89	0.84	22.72	15.65		-2.37	-3.16	0.93	0.93	9.34	7.98		-2.32	-2.87	0.95	0.91	8.96	7.64
	15	-2.03	-3.26	0.91	0.9	24.29	15.88		-1.46	-3.49	0.82	0.85	23.43	14.09		-2.17	-2.85	0.87	0.95	6.08	5.43		-2.34	-2.76	0.89	0.89	6.2	5.03
